# Supplementary material for: Effects of different levels of physical activity on the health-related quality of life among rural junior high school students in China: the moderating role of parental co-participation in physical activities
Source: Front Public Health. 2025 May 23;13:1556246. doi: 10.3389/fpubh.2025.1556246 (PMC12141325; doi:10.3389/fpubh.2025.1556246)
Supplement: Supplementary file 1 [file Table_1.xlsx]

## Sheet: Sheet1
Number	Date	Region	Gender	Age	Gread	Height（cm）	Weight（KG）	Ethica	Siblings	Father’s educationMother’s education	Mother’s education	parental companionship	walking	Times	MPA	Times	VPA	Tines	Physical (1)	Physical(2)	Physical(3)	Physical(4)	Physical(5)	Physical(6)	Physical(7)	Physical(8)	Emotional(1)	Emotional(2)	Emotional(3)	Emotional(4)	Emotional(5)	Social(1)	Social(2)	Social(3)	Social(4)	Social(5)	School(1)	School(2)	School(3)	School(4)	School(5)
1	2024-03-06	四川	1	15	8	163	63	2	1	1	1	1			2	30	3	30	3	2	4	4	3	2	4	3	3	4	3	4	2	2	4	4	3	2	3	3	4	4	2
2	2024-03-06	四川	1	15	8	168	60	2	1	1	1	4	4	15					3	4	4	3	3	4	3	5	3	3	3	2	4	2	3	2	3	4	3	4	3	4	3
3	2024-03-06	四川	2	12	7	137	43	1	2	2	2	1			4	120			3	2	4	3	3	3	2	4	3	2	4	3	3	3	2	4	3	3	3	4	3	3	4
4	2024-03-06	四川	1	15	8	161	52	2	1	1	1	1	3	60	2	60	2	120	1	1	1	1	1	1	1	1	1	1	1	1	1	1	1	1	1	1	1	1	1	1	1
5	2024-03-06	四川	1	14	8	168	63	2	1	1	1	2	4	30	3	60	4	120	1	1	1	2	1	1	2	2	2	2	2	2	2	2	2	2	2	2	2	2	2	2	2
6	2024-03-06	四川	1	15	8	166	64	2	1	1	1	2	7	60	7	60	7	60	1	1	1	1	1	1	3	2	2	2	2	2	2	2	2	2	2	2	2	2	2	2	2
7	2024-03-06	四川	1	15	8	162	55	2	2	2	1	1	6	60	7	120	6	60	1	1	1	1	1	1	1	1	1	1	1	1	1	1	1	1	1	1	1	1	1	1	1
8	2024-03-06	四川	2	14	8	146	49	1	2	2	1	2	3	60	4	60	4	60	1	1	1	3	1	1	3	3	3	1	2	1	3	1	1	1	1	1	1	2	2	1	3
9	2024-03-06	四川	1	14	8	168	56	1	1	2	1	1	4	60	4	60	4	60	1	1	1	1	1	1	1	1	1	1	1	1	1	1	1	1	1	1	1	1	1	1	1
10	2024-03-06	四川	1	14	8	158	50	1	2	2	1	1			6	30	7	30	1	1	1	1	1	1	1	1	1	1	1	1	1	1	1	1	1	1	1	1	1	1	1
11	2024-03-06	四川	2	15	8	164	60	1	2	2	1	1	5	120	3	30	3	30	1	1	1	1	1	1	1	1	1	1	1	1	1	1	1	1	1	1	1	1	1	1	1
12	2024-03-06	四川	1	15	8	168	52	2	1	2	1	1	7	60	3	60	2	60	1	1	1	1	1	1	1	1	1	1	1	1	1	1	1	1	1	1	1	1	1	1	1
13	2024-03-06	四川	2	15	8	157	51	1	2	1	1	1	2	30	7	60			1	1	1	1	1	1	1	1	1	1	1	1	1	1	1	1	1	1	1	1	1	1	1
14	2024-03-06	四川	1	14	8	163	65	2	1	2	1	2	3	120	4	120	4	120	1	1	2	2	2	2	3	3	2	3	3	2	2	2	3	3	2	3	3	3	3	3	2
15	2024-03-06	四川	2	15	8	151	50	2	1	1	1	3	6	60	3	60	2	60	1	1	1	1	1	1	3	1	3	3	3	3	4	3	1	1	1	1	2	3	2	3	3
16	2024-03-06	四川	1	15	8	161	54	2	2	1	1	4	7	30	5	60	6	60	1	1	1	1	1	1	1	1	3	3	3	3	4	3	3	2	3	3	4	3	3	3	3
17	2024-03-06	四川	2	14	8	161	45	2	1	2	1	1	4	60			4	60	1	1	1	1	1	1	1	1	1	1	1	1	1	1	1	1	1	1	1	1	1	1	1
18	2024-03-06	四川	2	14	8	162	46	1	1	2	1	1	3	120	4	30	2	25	1	1	1	1	1	1	1	1	1	1	1	1	1	1	1	1	1	1	1	1	1	1	1
19	2024-03-06	四川	2	14	8	146	45	2	1	2	1	2	7	30	3	30			1	1	1	1	1	1	1	1	2	2	2	2	2	2	2	2	2	2	2	3	3	1	1
20	2024-03-06	四川	1	14	8	161	65	1	2	2	1	2	7	30	7	60	4	30	1	1	1	1	1	1	2	1	2	3	3	2	3	1	1	1	1	1	4	3	4	2	1
21	2024-03-06	四川	2	15	8	166	47	2	2	2	1	1			5	60			1	1	1	1	1	1	1	1	1	2	3	1	3	1	1	1	1	1	4	3	4	2	1
22	2024-03-06	四川	2	15	8	160	65	1	2	2	1	1	3	30	3	30	3	30	1	1	1	1	1	1	1	1	1	1	1	1	1	1	1	1	1	1	1	1	1	1	1
23	2024-03-06	四川	1	15	8	168	65	2	1	2	1	1	7	60	7	30	7	120	1	1	1	1	1	1	1	1	1	1	1	1	1	1	1	1	1	1	1	1	1	1	1
24	2024-03-06	四川	1	14	8	166	55	2	1	2	1	1	6	120	2	60	3	120	1	1	1	1	1	1	3	1	2	1	2	3	1	1	1	1	1	1	2	2	3	3	3
25	2024-03-06	四川	1	15	8	164	65	2	1	2	1	1	3	15	2	15	5	60	1	1	1	1	1	1	1	1	1	1	1	1	1	1	1	1	1	1	1	1	1	1	1
26	2024-03-06	四川	2	14	8	148	47	2	1	2	1	1	4	30	2	15	3	30	1	1	2	3	2	3	3	2	3	3	3	3	4	3	2	2	2	2	3	3	3	2	3
27	2024-03-06	四川	1	15	8	168	55	1	1	2	1	4	3	60			4	60	3	3	3	3	3	3	3	3	3	3	3	3	3	3	3	3	3	3	3	3	3	3	3
28	2024-03-06	四川	1	15	8	163	54	2	1	2	1	1	2	60	2	120	2	120	3	2	2	2	1	1	1	1	1	1	1	3	3	2	2	2	1	1	3	3	2	3	3
29	2024-03-06	四川	2	15	8	163	51	2	1	2	1	2	7	30	4	120	2	120	1	1	1	1	1	1	2	1	3	2	2	3	3	2	2	3	1	1	2	2	3	1	1
30	2024-03-06	四川	2	14	8	163	50	2	1	2	2	1	3	60	3	60			1	1	2	3	2	2	3	3	3	3	3	3	3	3	2	3	2	2	2	2	2	2	2
31	2024-03-06	四川	1	15	8	156	45	2	1	2	1	1	5	30					1	1	1	1	1	1	1	1	1	1	1	1	1	1	1	1	1	1	1	1	1	1	1
32	2024-03-06	四川	2	15	8	155	50	2	1	2	1	2	7	60	7	30	6	30	1	2	2	1	1	2	2	2	1	1	1	2	2	2	2	1	1	2	2	2	3	2	1
33	2024-03-06	四川	2	14	8	149	51	1	2	2	1	2	2	60	2	60	2	60	1	1	1	3	1	1	1	3	1	2	3	1	1	1	3	1	1	1	3	3	3	1	1
34	2024-03-06	四川	1	15	8	168	65	2	1	2	1	1	5	50	7	120			1	1	1	1	1	1	1	1	1	1	1	1	1	1	1	1	1	1	1	1	1	1	1
35	2024-03-06	四川	2	15	8	162	65	2	1	2	1	3			3	30	3	25	3	3	3	3	3	3	3	3	3	3	3	3	3	3	3	3	3	3	3	3	3	3	3
36	2024-03-06	四川	2	14	8	158	40	2	1	2	1	2	7	30	7	30	5	20	1	1	1	1	1	1	1	1	3	2	2	2	3	2	3	2	1	1	2	2	2	1	1
37	2024-03-06	四川	1	14	8	156	54	1	2	2	1	2	3	50	4	120	5	30	2	2	2	2	1	1	2	1	3	3	3	3	2	1	1	1	1	1	1	1	1	2	1
38	2024-03-06	四川	1	15	8	157	51	2	2	2	1	4	2	30	2	60			1	1	1	1	1	1	2	2	3	3	3	3	3	2	2	3	3	3	1	2	2	2	2
39	2024-03-06	四川	2	14	8	161	55	1	1	2	1	4	3	30	2	60	3	30	1	1	1	1	1	1	2	2	2	3	3	3	3	2	2	2	2	2	3	3	3	2	2
40	2024-03-06	四川	2	14	8	144	45	1	2	2	1	3	2	60	2	30	2	60	1	1	1	1	1	1	3	4	4	4	4	2	3	1	1	1	1	1	3	3	3	2	2
41	2024-03-06	四川	1	14	8	161	53	1	2	2	1	3	2	30			6	20	1	1	1	1	1	1	1	1	1	1	2	2	1	2	1	1	1	1	1	1	1	1	1
42	2024-03-06	四川	1	14	8	155	50	1	2	2	1	2	2	15	3	120	3	30	1	1	1	1	2	2	2	2	3	3	3	3	3	3	2	3	2	1	3	3	2	2	1
43	2024-03-06	四川	1	14	8	153	49	2	2	2	1	2	3	120					1	2	2	3	1	2	3	2	2	3	4	3	2	1	2	2	1	1	3	4	3	3	2
44	2024-03-06	四川	1	14	8	168	65	1	2	2	1	3			7	60	3	20	1	2	1	1	1	1	3	2	2	3	3	2	1	1	1	1	1	1	2	2	1	2	1
45	2024-03-06	四川	2	14	8	145	43	1	2	2	1	3	6	60	3	60	2	60	1	1	1	1	1	1	2	2	2	2	2	2	2	1	1	2	2	2	2	3	2	1	1
46	2024-03-06	四川	1	14	8	164	59	2	1	2	1	2	2	60	7	60	7	60	1	1	1	3	1	1	3	1	1	1	1	1	1	1	1	1	1	1	1	1	1	1	1
47	2024-03-06	四川	2	12	7	140	44	2	1	1	1	3			4	60	4	30	1	2	2	3	1	1	2	2	1	1	1	1	1	1	1	1	1	1	1	1	1	1	2
48	2024-03-06	四川	2	12	7	140	42	2	1	1	1	3	6	30	5	30	5	30	1	1	1	1	1	1	1	1	2	2	2	1	2	1	1	1	1	1	2	2	2	2	2
49	2024-03-06	四川	1	12	7	145	55	2	1	2	1	2			5	60			1	1	1	1	1	1	1	1	1	1	1	1	1	1	1	1	1	1	1	1	1	1	1
50	2024-03-06	四川	1	14	8	165	57	2	2	2	1	1			5	60			1	1	1	1	1	1	1	1	3	3	3	3	3	1	1	3	1	5	4	3	3	1	3
51	2024-03-06	四川	1	15	8	157	60	2	1	1	1	3	3	60			4	30	4	3	4	5	4	4	4	2	1	2	2	4	4	2	2	2	3	1	5	5	5	5	5
52	2024-03-06	四川	1	14	8	155	57	1	2	2	1	1	7	120	7	60	7	120	1	1	1	1	1	1	4	1	3	4	3	3	5	3	2	2	2	2	4	3	4	2	2
53	2024-03-06	四川	1	15	8	163	65	2	1	1	1	3					3	60	1	1	1	1	1	1	1	1	1	1	1	1	1	1	1	1	1	1	1	1	1	1	1
54	2024-03-06	四川	1	15	8	167	54	2	2	2	2	1	4	120	6	35	6	45	1	1	1	1	1	1	1	1	1	1	1	1	1	1	1	1	1	1	1	1	1	1	1
55	2024-03-06	四川	1	14	8	161	58	1	2	2	1	4	4	30	3	35	3	60	1	1	1	1	1	1	1	1	1	1	1	1	1	1	1	1	1	1	1	1	1	1	1
56	2024-03-06	四川	1	14	8	166	63	1	2	2	2	4	3	60	4	15	3	60	1	1	1	1	1	1	2	2	1	1	1	3	2	1	1	1	1	1	2	2	3	1	2
57	2024-03-06	四川	2	14	8	161	48	2	2	1	1	3	5	35	4	25			1	1	1	1	1	1	1	1	1	1	1	1	1	1	1	1	1	1	1	1	1	1	1
58	2024-03-06	四川	1	15	8	170	63	2	1	1	1	2	3	120	2	120	2	120	2	2	2	3	3	2	2	2	1	1	2	2	1	2	1	2	2	1	2	2	1	2	2
59	2024-03-06	四川	2	15	8	156	45	1	2	2	1	1	3	120	3	30	3	30	1	1	1	1	1	1	1	1	1	1	1	1	1	1	1	1	1	1	1	1	1	1	1
60	2024-03-06	四川	1	14	8	166	60	2	1	2	1	4	7	30	7	60	7	60	1	1	1	1	1	1	1	1	1	1	1	1	1	1	1	1	1	1	1	1	1	1	1
61	2024-03-06	四川	2	14	8	143	49	2	1	2	1	4	3	60	6	30			1	1	1	1	1	1	3	2	3	3	3	2	3	3	3	2	3	3	3	3	3	3	1
62	2024-03-06	四川	1	15	8	168	60	2	1	2	1	4	7	120			5	60	1	2	2	2	2	2	2	2	2	2	2	4	2	2	2	2	3	3	4	3	4	2	2
63	2024-03-06	四川	1	15	8	166	51	1	2	2	1	3					6	30	1	1	1	1	1	1	1	1	1	1	1	1	1	1	1	1	1	1	3	3	3	3	3
64	2024-03-06	四川	1	15	8	156	57	2	1	2	1	2	7	30	6	120	6	60	1	1	1	1	1	1	1	1	1	1	1	1	1	1	1	1	1	1	1	1	1	1	1
65	2024-03-06	四川	2	15	8	161	55	2	1	2	1	3	3	30	5	30	6	120	1	3	3	4	1	2	3	3	3	3	3	2	3	3	3	3	2	5	3	3	3	2	2
66	2024-03-06	四川	2	14	8	161	44	2	2	2	1	4	7	30	7	30	4	60	1	1	1	1	1	1	1	1	1	1	1	1	1	1	1	1	1	1	1	1	1	1	1
67	2024-03-06	四川	2	14	8	161	43	2	1	2	2	2	3	120	4	120	4	120	1	1	2	2	1	1	3	3	3	2	3	3	3	3	3	3	2	3	2	3	2	3	3
68	2024-03-06	四川	2	14	8	142	40	2	2	2	1	3	3	120			5	60	3	3	3	3	2	3	3	4	3	3	3	3	3	3	3	3	3	3	3	3	3	3	3
69	2024-03-06	四川	2	14	8	158	44	2	1	2	1	2					3	30	1	1	1	1	1	1	1	1	1	1	1	1	1	1	1	1	1	1	1	1	1	1	1
70	2024-03-06	四川	2	15	8	154	48	2	1	2	1	4			4	30	1	40	5	5	5	5	5	3	3	3	3	3	3	3	3	3	3	3	3	4	5	5	5	5	5
71	2024-03-06	四川	2	14	8	161	46	2	1	2	2	2	7	120	7	120	3	60	3	1	2	3	1	3	3	3	3	3	3	3	3	3	1	2	1	5	3	2	3	1	1
72	2024-03-06	四川	2	15	8	156	48	2	2	2	1	3	3	15	3	30	3		1	1	1	3	1	1	1	1	1	1	1	1	1	1	1	1	1	1	3	3	3	1	2
73	2024-03-06	四川	2	15	8	163	55	2	1	2	1	4	3	15					1	2	2	2	1	2	2	2	3	3	3	3	3	3	3	2	2	2	4	3	4	2	2
74	2024-03-06	四川	2	15	8	160	50	2	1	2	2	4			4	30			1	2	2	2	2	2	2	2	3	3	3	3	3	3	2	2	2	2	3	3	3	2	2
75	2024-03-06	四川	2	15	8	155	55	2	1	2	1	4	3	60	5	60	2	60	3	3	3	3	2	2	3	3	3	3	3	3	3	3	3	3	3	3	3	3	3	3	3
76	2024-03-06	四川	2	15	8	151	60	2	2	2	2	3					3	60	1	1	1	1	1	1	3	3	3	3	3	3	3	3	1	1	3	3	3	3	3	4	3
77	2024-03-06	四川	2	14	8	140	45	2	1	2	1	3	2	15	2	120	3	120	2	1	1	1	1	1	1	1	1	1	1	1	1	2	2	2	2	3	3	3	2	1	2
78	2024-03-06	四川	2	15	8	156	45	1	1	2	1	3	2	120					3	3	3	3	2	2	3	3	3	3	3	3	3	3	2	2	2	3	3	3	3	2	2
79	2024-03-06	四川	2	15	8	158	56	2	1	2	1	1					3	30	2	2	2	2	1	2	2	2	1	2	1	3	3	3	2	1	2	2	4	4	4	4	2
80	2024-03-06	四川	2	15	8	158	49	2	1	2	1	3			4	15			2	3	3	3	1	3	3	1	3	3	3	3	3	1	1	1	1	3	3	3	3	3	1
81	2024-03-06	四川	2	15	8	161	60	1	2	2	2	4			3	20			1	2	5	3	1	2	2	3	1	1	1	3	2	1	1	1	1	1	4	3	4	3	1
82	2024-03-06	四川	1	14	8	161	54	1	2	2	2	1	6	30	5	30	4	30	1	1	2	2	2	2	2	2	1	1	3	2	3	1	2	2	2	2	2	2	2	2	2
83	2024-03-06	四川	1	14	8	158	49	1	2	2	2	2	4	120	3	15	2		1	2	2	2	1	1	2	2	3	3	2	1	2	1	1	1	1	1	1	1	1	1	1
84	2024-03-06	四川	1	14	8	163	63	1	2	2	1	4	3	120	3	120	3	30	1	1	1	1	1	1	1	1	1	1	1	2	1	1	1	1	1	1	1	1	1	1	1
85	2024-03-06	四川	1	14	8	148	47	2	2	2	1	3			3	30	2	20	1	1	1	5	1	1	1	1	1	5	1	1	1	5	5	2	2	2	5	2	3	3	2
86	2024-03-06	四川	1	14	8	161	62	1	2	2	1	3			4	30			1	1	1	1	1	1	1	1	1	1	1	1	5	1	1	1	1	1	1	1	1	1	1
87	2024-03-06	四川	1	14	8	156	47	1	2	2	2	4	3	120			3	60	1	1	1	1	1	1	3	2	2	2	3	3	3	3	3	2	1	2	3	3	3	3	1
88	2024-03-06	四川	1	14	8	166	56	2	2	2	1	1	6	15	4	60	4	30	1	1	1	2	1	1	1	2	2	2	1	2	3	1	1	1	1	3	3	3	4	2	1
89	2024-03-06	四川	1	15	8	153	45	1	2	2	1	3	4	120			3	120	1	1	1	1	1	1	1	1	1	1	1	1	1	3	1	1	1	1	1	1	1	1	3
90	2024-03-06	四川	1	15	8	166	65	1	2	2	1	2	7	60			6	60	1	1	1	2	1	1	1	2	3	3	3	3	3	1	3	2	2	2	2	1	4	2	2
91	2024-03-06	四川	2	14	8	151	42	1	2	2	1	1	4	60	3	60	2	60	1	2	4	3	1	1	1	2	1	2	1	1	2	1	3	2	2	2	3	3	3	3	3
92	2024-03-06	四川	2	14	8	144	44	1	2	2	1	3	2	120			2	120	1	2	1	1	1	1	1	1	3	5	1	3	5	1	1	1	1	1	3	3	3	1	2
93	2024-03-06	四川	2	12	7	138	42	1	2	2	1	3	2	60					1	3	3	3	1	1	1	4	2	2	2	2	3	2	2	2	1	1	3	3	2	2	3
94	2024-03-06	四川	2	14	8	151	43	1	2	2	2	4	7	15	7	15	5	60	1	1	1	1	1	1	1	1	1	1	1	1	1	1	1	1	1	1	1	1	1	1	1
95	2024-03-06	四川	2	15	8	163	52	2	1	2	2	4	3	120	3	60	4	30	1	1	2	2	1	1	2	1	2	2	2	1	2	2	1	1	1	1	1	2	1	2	1
96	2024-03-06	四川	2	14	8	147	45	2	2	2	1	4	3	30	5	15	6	120	1	1	1	4	1	1	1	1	1	1	1	1	1	1	1	1	1	1	1	1	1	1	1
97	2024-03-06	四川	2	14	8	163	44	1	2	2	1	3					3	45	1	1	1	2	1	1	1	1	1	1	1	1	3	2	1	2	1	1	2	2	3	1	1
98	2024-03-06	四川	1	15	8	166	51	2	2	2	1	3	7	60	6	60	7	60	1	1	1	1	1	1	2	1	1	1	1	1	1	1	1	1	1	1	1	1	1	1	1
99	2024-03-06	四川	1	14	8	169	47	1	2	2	1	4	7	60	7	15			1	1	1	1	1	1	3	1	1	2	3	2	3	1	1	2	1	1	1	1	1	1	2
100	2024-03-06	四川	1	15	8	172	65	1	2	2	2	2	4	120	5	60	5	25	1	1	1	1	2	1	1	1	1	1	1	1	1	1	2	1	2	1	2	1	1	1	1
101	2024-03-06	四川	2	14	8	150	45	1	2	2	1	4	7	120	2	15	2	20	2	2	2	2	2	2	2	2	2	2	2	2	2	2	2	2	2	2	2	2	2	2	2
102	2024-03-06	四川	1	12	7	150	45	2	1	1	1	2	3	30	4	30	5	30	1	1	1	2	1	1	2	2	1	2	1	1	1	1	1	2	1	1	2	2	1	2	1
103	2024-03-06	四川	2	14	8	157	43	1	2	2	1	2	3	60	7	35	3	45	1	2	2	2	1	1	1	2	2	1	2	2	1	1	1	1	1	1	1	1	1	1	1
104	2024-03-06	四川	2	14	8	163	40	2	2	2	1	2	3	120	5	25	6	30	1	1	1	1	1	1	1	1	1	1	1	3	3	1	1	1	1	1	3	3	3	3	3
105	2024-03-06	四川	1	14	8	167	50	1	2	1	1	3	2	35	2	120	2		1	2	1	2	1	1	3	3	2	3	3	3	3	1	1	1	2	2	2	2	2	2	2
106	2024-03-06	四川	2	14	8	155	47	1	2	2	1	3	4	35			4	30	1	1	1	2	1	1	2	2	3	3	3	2	3	2	2	2	1	1	1	2	2	1	1
107	2024-03-06	四川	2	12	7	139	37	1	2	2	1	2			4	25			2	3	3	4	2	2	2	3	2	2	2	3	2	3	4	5	3	3	2	3	3	3	4
108	2024-03-06	四川	1	12	7	151	43	2	2	1	1	2	7	120	7	120	7	20	1	2	2	2	1	1	3	2	3	2	3	3	3	1	1	1	1	1	3	3	3	3	3
109	2024-03-06	四川	1	14	8	167	50	1	2	2	1	3	2	15	2	30	2	60	1	1	1	1	1	1	1	1	1	1	1	1	1	1	1	1	1	1	1	1	1	1	1
110	2024-03-06	四川	1	14	8	169	55	1	2	2	1	2							1	1	1	1	1	1	1	1	1	1	1	1	1	1	1	1	1	1	1	1	1	1	1
111	2024-03-06	四川	1	15	8	170	53	2	1	2	1	2	3	60	4	30	4	60	1	1	1	1	1	1	2	1	2	1	2	1	2	2	2	1	1	1	1	2	2	1	1
112	2024-03-06	四川	2	15	8	160	46	2	1	2	2	3	2	60	2	30	3	60	1	1	1	2	1	1	2	1	2	1	1	1	1	1	1	2	1	2	2	1	2	2	1
113	2024-03-06	四川	2	14	8	157	48	2	2	2	1	4	4	120			4	30	1	1	1	1	1	1	1	1	1	1	1	1	1	1	1	1	1	1	1	1	1	1	1
114	2024-03-06	四川	1	12	7	152	43	2	1	2	1	3	3	60	2	60	2	120	1	1	2	1	1	1	2	2	1	2	1	2	1	1	2	1	2	1	1	2	2	1	2
115	2024-03-06	四川	2	14	8	161	46	1	2	2	2	3	7	15					1	1	1	1	1	1	2	3	3	3	3	2	2	2	2	2	1	1	3	3	2	3	3
116	2024-03-06	四川	2	14	8	155	50	1	2	2	1	1	3	60			4	120	1	1	1	2	1	1	3	2	3	3	3	2	4	2	2	2	2	1	2	1	2	2	2
117	2024-03-06	四川	1	14	8	164	47	1	2	2	1	4	3	120					1	1	2	3	1	1	2	2	2	2	2	3	3	2	2	2	2	2	3	3	2	2	2
118	2024-03-06	四川	2	12	7	135	38	1	2	2	2	3	2	120			2	60	2	3	4	5	1	2	3	3	3	4	3	3	3	2	3	3	2	3	3	3	4	3	2
119	2024-03-06	四川	2	14	8	157	46	1	2	2	1	1	3	15	2	15	3		2	3	3	3	1	1	3	4	1	1	1	3	3	1	1	1	1	1	3	3	1	1	2
120	2024-03-06	四川	1	15	8	160	61	2	2	1	1	4			7	120	7	20	1	1	1	1	1	1	1	1	1	1	1	1	1	1	1	1	1	1	1	4	1	1	1
121	2024-03-06	四川	1	15	8	170	62	2	1	2	2	3	2	15	3	25			1	1	1	1	1	1	2	1	2	1	1	2	2	1	1	2	1	1	1	2	1	1	1
122	2024-03-06	四川	1	14	8	162	62	2	2	1	1	4					4	15	1	1	1	1	1	1	1	1	1	1	1	1	1	1	1	1	1	1	1	1	1	1	1
123	2024-03-06	四川	2	14	8	156	45	2	2	2	1	1			3	60	3	45	1	2	2	3	1	1	2	3	1	3	2	1	2	2	1	3	1	4	3	2	3	1	1
124	2024-03-06	四川	2	14	8	154	51	1	2	2	1	1	6	25	7	15	5	25	1	2	2	2	1	1	2	2	1	1	1	1	1	1	1	1	2	2	2	1	2	1	2
125	2024-03-06	四川	1	14	8	170	60	1	2	2	1	3	3	30			2	20	2	2	2	3	2	1	3	2	1	1	1	2	1	2	2	2	2	2	1	1	1	1	1
126	2024-03-06	四川	2	12	7	137	55	1	2	2	1	2							1	1	1	1	1	1	1	1	2	2	2	3	3	1	1	2	2	2	2	1	2	1	1
127	2024-03-06	四川	1	14	8	165	50	1	2	2	1	2	4	35	5	30	4	30	1	1	1	1	1	1	2	2	2	3	3	3	3	1	1	1	1	2	3	3	3	2	1
128	2024-03-06	四川	2	14	8	160	50	2	1	2	1	3							1	1	1	1	1	1	1	1	1	1	1	1	1	1	1	1	1	1	1	1	1	1	1
129	2024-03-06	四川	2	14	8	144	54	1	2	2	1	1	7	120	7	30	7	30	1	2	1	2	2	1	2	1	1	1	1	1	1	1	1	1	1	1	1	2	1	1	1
130	2024-03-06	四川	2	14	8	155	46	1	2	2	1	1	7	120			7	60	1	1	1	1	1	1	1	1	1	1	1	1	1	1	1	1	1	1	1	1	1	1	1
131	2024-03-06	四川	1	15	8	167	55	1	2	2	1	2	3	60	3	60	4	60	1	1	1	1	1	1	1	1	1	3	2	1	3	1	1	1	1	1	1	2	2	1	1
132	2024-03-06	四川	1	15	8	161	46	2	2	2	1	1	3	15	3	15	6	45	1	1	1	1	1	1	1	1	1	1	1	1	1	1	1	1	1	1	1	1	1	1	1
133	2024-03-06	四川	2	14	8	163	46	2	2	2	1	1	2	120					1	1	1	4	1	1	1	1	4	4	3	4	4	2	2	3	2	4	5	4	2	2	2
134	2024-03-06	四川	1	15	8	167	52	2	2	2	1	1			3	20			1	1	2	2	1	2	2	2	1	3	3	3	2	2	2	2	1	1	2	3	3	2	2
135	2024-03-06	四川	2	15	8	160	52	2	1	2	1	3	2	120					2	3	2	3	2	2	3	2	3	3	3	3	3	3	2	2	2	2	3	3	3	3	3
136	2024-03-06	四川	1	15	8	170	64	1	2	2	1	1	6	30	4	120	3	30	1	1	1	1	1	1	1	1	1	1	3	1	2	1	1	1	1	1	1	1	1	1	1
137	2024-03-06	四川	2	15	8	154	55	1	2	2	1	2	3	30	2	120	3	30	1	1	1	2	1	1	1	1	3	2	2	2	1	1	1	1	1	1	2	3	2	2	2
138	2024-03-06	四川	2	14	8	160	47	1	2	2	1	1			3	60			4	4	4	5	1	2	3	4	3	3	4	3	3	2	2	3	3	3	3	2	4	3	3
139	2024-03-06	四川	2	14	8	160	49	2	2	2	1	2	5	120	7	30	6	120	1	2	3	1	1	1	3	3	3	3	3	3	2	2	1	2	1	3	1	1	1	1	1
140	2024-03-06	四川	1	14	8	164	47	2	2	1	1	1			7	30	7	120	1	1	1	1	1	1	1	1	1	1	1	1	1	1	1	1	1	1	1	1	1	1	1
141	2024-03-06	四川	1	15	8	168	54	2	2	2	1	2	2	120	4	60			1	1	1	1	1	1	1	1	1	1	1	5	1	1	1	1	1	1	1	1	4	3	1
142	2024-03-06	四川	2	15	8	160	57	1	2	2	1	1	2	60	2	30			1	1	1	1	1	1	1	1	1	1	1	1	1	1	1	1	1	1	1	1	1	1	1
143	2024-03-06	四川	2	14	8	162	45	1	2	2	1	2	6	120	4	30	5	30	2	3	2	2	1	2	1	1	1	2	4	1	1	3	2	1	1	1	2	3	2	1	1
144	2024-03-06	四川	1	15	8	170	47	1	2	2	1	1	7	60	7	15	4		1	1	1	1	1	1	1	1	3	3	2	5	5	1	1	1	3	2	3	2	2	2	1
145	2024-03-06	四川	1	15	8	167	50	1	2	2	1	1					3	60	1	1	1	1	1	1	1	1	1	1	1	1	1	1	1	1	1	1	2	2	2	1	2
146	2024-03-06	四川	2	14	8	160	44	1	2	2	1	1	3	120					1	2	2	1	1	1	1	2	1	1	1	2	2	1	1	1	1	1	1	1	1	2	1
147	2024-03-06	四川	1	14	8	164	50	1	2	2	1	2					7	120	1	1	1	1	1	1	1	1	3	3	3	2	3	3	4	2	1	2	3	2	2	1	1
148	2024-03-06	四川	1	14	8	171	63	1	2	2	1	1			7	35	3	60	1	1	1	2	1	1	2	1	1	1	1	1	1	1	1	1	1	1	1	1	1	1	2
149	2024-03-06	四川	1	15	8	169	46	2	1	2	1	2	5	60	6	15	7	20	2	2	2	2	1	1	1	2	2	2	2	2	2	2	2	2	2	2	2	2	2	2	2
150	2024-03-06	四川	2	14	8	160	42	1	2	2	2	2			5	15			1	1	1	1	1	1	1	1	1	5	5	3	5	4	1	1	1	1	1	1	1	1	1
151	2024-03-06	四川	2	15	8	150	50	2	1	2	2	2			2	120			1	3	2	3	1	1	3	2	3	3	3	2	4	4	2	2	2	3	4	2	3	1	1
152	2024-03-06	四川	2	15	8	150	48	2	1	2	1	1	3	30					3	5	5	3	1	1	3	4	3	3	3	2	3	3	2	2	3	2	5	2	3	2	1
153	2024-03-06	四川	1	14	8	166	54	1	2	2	1	2	3	15	2	15	2		1	1	1	1	1	1	1	1	3	2	2	4	3	1	1	1	1	1	1	1	1	1	1
154	2024-03-06	四川	1	15	8	170	65	1	2	2	1	3			3	15			1	1	1	1	1	3	1	1	3	3	1	1	3	1	2	3	2	1	5	5	5	3	3
155	2024-03-06	四川	2	14	8	163	46	1	2	2	1	1	3	15			2	120	2	1	1	2	1	2	2	2	2	2	2	3	2	2	2	2	2	1	2	3	3	2	1
156	2024-03-06	四川	2	12	7	138	38	1	1	2	2	3			2	30			2	3	4	5	1	1	2	2	1	2	2	1	2	2	1	2	1	2	2	2	3	2	1
157	2024-03-06	四川	2	14	8	155	44	1	2	2	2	3	2	30					1	2	2	3	1	1	2	1	3	5	4	3	4	2	2	2	2	2	3	3	2	2	1
158	2024-03-06	四川	1	14	8	165	53	2	2	1	1	2	3	60	3	30	3	60	1	1	1	1	1	1	1	1	1	1	1	1	1	1	1	1	1	1	4	3	4	2	1
159	2024-03-06	四川	1	14	8	165	50	1	2	2	1	2							2	2	2	2	2	2	2	2	2	2	2	2	2	2	2	2	2	2	3	3	3	1	3
160	2024-03-06	四川	1	14	8	166	60	1	2	2	1	3	6	120	6	120	6	120	2	2	2	2	1	1	2	2	2	2	2	2	2	2	2	2	2	2	3	3	3	2	2
161	2024-03-06	四川	2	15	8	157	50	2	1	2	1	3	2	60			2	20	1	3	3	3	1	3	1	4	5	3	4	2	5	2	2	1	3	1	3	2	3	2	3
162	2024-03-06	四川	1	14	8	163	62	1	2	2	1	2	7	120	4	30	6	30	1	1	1	3	1	1	2	1	2	3	3	1	1	1	2	2	1	1	1	2	3	3	3
163	2024-03-06	四川	2	12	7	136	36	1	2	1	2	1	4	30					1	1	1	1	1	1	1	1	1	1	1	1	1	1	1	1	1	1	1	1	1	1	1
164	2024-03-06	四川	1	14	8	170	65	1	2	2	2	1	6	15	7	60			1	1	1	1	1	1	1	1	2	2	3	1	1	1	1	1	1	1	1	1	1	1	1
165	2024-03-06	四川	1	14	8	165	54	1	2	2	2	1	3	120	7	50	7	25	1	1	1	1	1	1	2	1	1	2	3	2	2	1	1	1	1	1	2	2	1	1	1
166	2024-03-06	四川	1	15	8	166	48	1	2	2	2	4			7	30			2	4	2	4	1	2	2	2	3	3	3	4	3	3	2	3	2	2	3	5	3	2	2
167	2024-03-06	四川	1	14	8	166	50	1	2	2	1	1			5	30			1	1	1	1	1	1	3	1	3	1	1	5	1	1	2	1	1	1	4	3	1	1	1
168	2024-03-06	四川	1	14	8	168	54	1	2	2	2	1	4	120			7	20	1	1	1	1	1	1	1	1	1	1	1	1	1	1	1	1	1	1	1	1	1	1	1
169	2024-03-06	四川	1	14	8	165	53	1	2	2	2	2	7	60	7	60	2	20	1	1	1	1	1	1	1	1	2	2	2	1	3	1	1	1	1	1	1	1	1	2	2
170	2024-03-06	四川	1	14	8	166	51	1	2	1	2	2	5	60	5	60	5	60	1	1	1	1	1	1	3	1	1	1	1	1	1	1	1	1	1	1	2	3	1	1	3
171	2024-03-06	四川	1	15	8	170	49	1	2	2	2	4	5	30	5	60	6	60	2	3	3	2	1	2	3	2	4	4	4	4	4	2	2	2	2	2	2	3	3	2	3
172	2024-03-06	四川	1	12	7	150	47	1	2	2	1	2	4	60	2	15	3	20	1	1	1	2	1	1	2	2	1	1	1	1	1	1	1	1	1	1	3	2	3	1	2
173	2024-03-06	四川	2	14	8	154	51	1	2	1	2	2	7	30			3	30	1	1	2	2	1	2	1	2	1	1	3	3	3	3	2	2	1	1	3	2	1	1	3
174	2024-03-06	四川	1	15	8	167	50	1	2	2	2	2	4	30	3	30	3	60	1	2	2	3	1	1	2	2	2	2	3	3	3	2	2	2	1	1	3	3	3	2	2
175	2024-03-06	四川	1	14	8	170	48	1	2	2	2	1	3	60	3	60	7	60	1	3	2	1	1	1	1	1	1	1	1	2	1	1	1	1	1	1	2	2	1	1	1
176	2024-03-06	四川	2	14	8	144	49	1	2	2	2	3			2	60			3	4	3	5	1	1	1	1	2	3	3	2	2	2	2	2	2	2	2	3	2	2	2
177	2024-03-06	四川	1	14	8	165	55	1	2	1	1	2	2	40					1	3	3	3	1	1	1	1	1	1	1	3	1	1	1	1	3	3	3	1	1	3	1
178	2024-03-06	四川	1	14	8	171	45	1	2	2	1	1			7	120			1	1	1	1	1	2	3	2	1	1	1	1	1	1	1	1	1	1	3	3	3	3	3
179	2024-03-06	四川	2	12	7	136	37	1	2	2	2	1			4	60			1	1	1	1	1	1	1	1	1	1	1	1	1	1	1	1	1	1	1	1	1	1	1
180	2024-03-06	四川	2	14	8	157	48	1	2	2	2	1	5	15	3	30	4	30	1	2	1	2	1	1	3	2	3	3	3	2	4	2	2	1	1	1	1	3	2	2	1
181	2024-03-06	四川	2	14	8	162	49	1	2	1	2	4	7	60	7	25	4	120	2	1	1	3	1	3	1	3	3	3	3	3	3	3	3	2	2	3	3	4	3	3	3
182	2024-03-06	四川	1	14	8	166	44	1	2	2	2	2	3	30					1	1	1	1	1	1	1	1	1	3	3	2	1	1	1	3	1	1	1	3	1	1	1
183	2024-03-06	四川	2	14	8	156	43	1	2	2	2	2	4	60					1	5	3	3	1	2	5	3	1	1	1	1	1	1	1	1	1	1	1	1	1	3	3
184	2024-03-06	四川	1	14	8	168	40	1	2	2	2	1	4	30			3	30	1	1	1	1	1	1	1	1	1	1	1	1	1	1	1	1	1	1	1	1	1	1	1
185	2024-03-06	四川	1	14	8	170	44	1	2	2	2	1			3	30			1	1	1	1	1	1	1	1	1	1	1	1	1	1	1	1	1	1	1	1	1	1	1
186	2024-03-06	四川	2	14	8	160	51	1	2	2	2	4	7	30	2	30	2	30	1	3	3	3	1	3	3	3	1	3	3	3	3	3	3	1	3	3	3	3	3	2	2
187	2024-03-06	四川	1	12	7	151	50	1	2	2	2	1	7	120	3	120	4	20	1	1	1	1	1	1	1	1	1	1	1	1	1	1	1	1	1	1	2	2	2	1	1
188	2024-03-06	四川	2	14	8	162	48	1	2	2	2	2	4	30			4	30	1	1	1	1	1	1	1	1	1	2	2	2	2	1	1	2	1	1	1	2	1	1	2
189	2024-03-06	四川	2	14	8	162	49	1	2	2	2	3			2	60			1	3	2	1	1	1	3	2	3	3	3	3	3	2	1	1	1	1	3	2	3	2	1
190	2024-03-06	四川	1	12	7	150	44	1	2	2	2	1	4	120	3	30	2	30	1	1	1	1	1	1	1	1	1	1	1	1	1	1	1	1	1	1	1	1	1	1	1
191	2024-03-06	四川	1	15	8	166	45	1	2	2	2	2	3	60	2	60			1	2	2	2	1	2	2	2	1	1	2	1	2	2	3	2	2	2	2	2	2	2	2
192	2024-03-06	四川	1	12	7	145	43	1	2	2	1	1	7	120					1	2	2	1	1	1	1	2	1	1	1	1	1	1	1	1	1	1	1	1	1	1	1
193	2024-03-06	四川	1	15	8	170	48	1	2	2	2	2	4	120					1	1	1	3	1	1	3	3	1	2	2	1	2	1	1	1	1	1	1	1	2	1	2
194	2024-03-06	四川	2	14	8	155	49	1	2	2	2	1	3	30	2	15	3	20	1	1	1	3	1	1	1	1	1	1	1	1	1	1	1	1	1	1	1	2	2	2	1
195	2024-03-06	四川	1	14	8	166	44	1	2	2	2	1	4	60	3	30			1	1	1	1	1	1	1	1	1	1	1	1	1	1	1	1	1	1	1	1	1	1	1
196	2024-03-06	四川	2	14	8	154	43	1	2	2	2	3	4	120					1	2	2	4	1	3	3	3	2	3	3	3	3	2	2	2	1	1	2	2	2	3	3
197	2024-03-06	四川	2	14	8	146	40	1	2	2	2	1	7	120	3	15	3		1	1	1	3	1	1	2	2	1	1	1	1	1	1	1	1	1	1	1	1	1	1	1
198	2024-03-06	四川	2	14	8	147	44	1	2	2	2	1	4	30	4	15	4		1	1	1	1	1	1	1	1	1	1	1	1	1	1	1	1	1	1	1	1	1	1	1
199	2024-03-06	四川	1	14	8	165	51	1	2	2	2	1			4	30			1	1	1	1	1	1	1	1	1	1	1	1	1	1	1	1	1	1	1	1	1	1	1
200	2024-03-06	四川	2	14	8	148	50	1	2	2	2	2	4	15					2	2	2	3	1	2	2	2	2	2	2	2	2	2	2	1	1	1	2	2	2	2	2
201	2024-03-06	四川	1	14	8	167	48	1	2	2	2	2	4	60	5	60	4	50	1	2	3	1	1	1	3	3	1	1	1	2	2	1	1	2	1	1	1	1	1	1	2
202	2024-03-06	四川	1	15	8	171	49	1	2	2	2	1	6	30	7	30	7	30	1	1	1	1	1	1	1	1	1	1	1	1	1	1	1	1	1	1	1	1	1	1	1
203	2024-03-06	四川	2	14	8	144	55	1	2	2	1	1			4	30			1	3	3	2	1	1	3	4	3	4	5	3	5	3	4	4	5	5	5	3	5	3	2
204	2024-03-06	四川	2	15	8	160	45	1	2	2	2	4	6	30					1	2	3	3	1	2	2	3	3	3	3	4	4	3	4	2	3	2	3	3	3	3	3
205	2024-03-06	四川	2	14	8	140	43	1	2	1	2	1	4	30					1	1	1	1	1	1	1	1	1	1	1	1	1	1	1	1	1	1	1	1	1	1	1
206	2024-03-06	四川	1	14	8	165	48	1	2	2	2	3	4	30					2	2	2	2	2	2	3	3	3	3	3	3	2	2	2	2	2	2	2	2	2	2	3
207	2024-03-06	四川	1	14	8	165	49	1	2	1	1	3	3	30	3	30			1	2	2	2	1	1	3	2	3	3	3	4	4	3	2	2	2	1	4	4	3	2	3
208	2024-03-06	四川	2	14	8	141	44	1	2	2	1	2	6	30	4	30	3	120	1	1	1	3	1	1	2	1	2	3	2	2	3	2	1	1	1	1	1	1	2	1	1
209	2024-03-06	四川	1	14	8	166	43	1	2	1	2	2	6	30			6	60	1	2	2	2	1	1	2	1	1	2	3	1	2	2	2	2	2	2	3	3	3	2	1
210	2024-03-06	四川	1	15	8	165	40	1	2	2	2	2	4	60	4	60			1	1	1	1	1	2	2	1	1	2	2	2	2	2	2	2	2	2	2	3	2	1	1
211	2024-03-06	四川	1	14	8	165	44	1	2	1	2	1	5	60					1	1	1	1	1	2	1	1	1	1	1	1	1	1	1	1	1	1	1	1	1	1	1
212	2024-03-06	四川	1	14	8	166	51	1	2	2	1	1	7	30	7	60	7	60	1	1	1	1	1	1	1	1	1	1	1	1	1	1	1	1	1	1	5	1	1	1	1
213	2024-03-06	四川	1	12	7	148	45	1	2	2	2	1			3	30	3	30	1	1	1	1	1	5	1	1	1	1	3	1	1	3	1	3	2	3	4	3	4	1	2
214	2024-03-06	四川	1	15	8	170	48	1	2	2	1	4	7	120	6	35	4	20	1	1	1	1	1	1	3	2	2	1	2	1	3	1	1	3	1	2	3	3	2	2	3
215	2024-03-06	四川	1	15	8	165	49	1	2	2	2	2	4	30	4	120	4	20	1	1	2	1	1	1	1	1	1	1	3	3	3	1	1	1	1	1	1	1	1	1	1
216	2024-03-06	四川	1	15	8	166	55	1	2	2	1	1	4	60			7	60	2	3	2	2	2	2	2	3	3	3	3	3	3	2	1	2	3	2	3	3	1	2	2
217	2024-03-06	四川	2	15	8	168	45	2	1	2	1	1			2	30			1	1	1	4	1	1	3	2	2	3	3	2	2	1	1	1	1	1	3	2	4	2	2
218	2024-03-06	四川	2	15	8	165	43	2	2	2	1	3	4	15					1	2	2	2	1	1	2	3	2	2	3	2	3	2	2	2	1	2	4	4	4	2	2
219	2024-03-06	四川	1	15	8	171	48	2	1	2	1	1	3	120			3	120	1	1	1	1	1	1	1	3	1	1	1	2	2	1	1	1	1	1	2	3	3	1	1
220	2024-03-06	四川	1	15	8	170	49	1	2	2	2	2	7	120			7	120	1	1	1	1	1	1	4	2	1	1	1	3	1	1	1	1	1	1	2	3	1	1	1
221	2024-03-06	四川	2	14	8	160	44	1	2	2	2	1	5	120					1	3	3	4	1	1	1	1	1	1	3	1	3	1	1	1	1	1	1	3	1	1	1
222	2024-03-06	四川	2	15	8	157	43	2	2	2	1	4					4	30	2	2	2	3	1	2	2	4	2	2	3	4	3	1	2	2	2	2	3	3	3	1	4
223	2024-03-06	四川	2	12	7	141	35	1	2	2	2	1	2	15	2	15	2		1	1	1	1	1	1	1	1	1	1	1	1	1	1	1	1	1	1	1	1	1	1	1
224	2024-03-06	四川	2	14	8	162	44	2	1	2	2	3	3	30					1	3	3	3	1	1	1	1	5	3	3	4	4	3	2	2	1	1	4	3	4	3	4
225	2024-03-06	四川	1	14	8	165	52	1	2	2	1	2	3	60	4	30			1	2	1	2	1	1	2	2	3	2	2	3	3	1	1	1	1	1	3	3	3	1	1
226	2024-03-06	四川	1	15	8	170	56	1	2	2	2	1	7	120					1	1	1	1	1	1	1	1	1	1	1	1	1	1	1	1	1	1	1	1	1	1	1
227	2024-03-06	四川	1	15	8	170	60	1	2	2	2	1	7	120	7	120	7	120	1	1	1	1	1	1	3	3	1	1	3	1	1	1	1	1	2	2	1	3	1	2	3
228	2024-03-06	四川	1	15	8	170	67	1	2	1	2	1	3	60			3	120	2	1	1	3	1	1	1	1	3	3	2	3	3	1	1	1	1	1	3	3	3	3	3
229	2024-03-06	四川	2	15	8	149	51	1	2	2	2	3	4	30	3	15			2	3	3	2	1	3	3	3	3	3	3	2	3	2	2	2	2	2	3	2	2	3	3
230	2024-03-06	四川	1	15	8	169	65	1	2	1	1	1			2				1	1	1	1	1	1	1	1	5	5	5	5	5	3	2	2	1	2	3	3	3	1	1
231	2024-03-06	四川	1	14	8	165	65	1	2	2	2	1	2	25		30	2	120	3	2	1	4	1	1	1	3	1	3	3	3	1	1	3	3	1	1	3	1	3	1	1
232	2024-03-06	四川	2	14	8	154	45	1	2	2	1	2	7	35					3	5	4	3	2	1	2	4	1	1	3	1	1	1	1	1	1	4	2	2	3	2	2
233	2024-03-06	四川	2	15	8	163	60	2	2	2	1	1	7	60			5	60	1	3	3	3	1	2	3	3	3	3	3	3	2	1	1	1	1	1	3	3	4	3	3
234	2024-03-06	四川	2	15	8	159	50	2	2	2	1	4			3	30			1	1	1	1	1	1	1	1	1	1	1	1	1	1	1	1	1	3	1	1	1	1	1
235	2024-03-06	四川	2	15	8	155	47	2	2	2	1	4	5	30			4	30	1	3	3	1	1	1	2	3	1	1	1	1	1	1	2	1	1	1	1	3	2	2	3
236	2024-03-06	四川	1	14	8	167	54	1	2	2	1	3	3	30	3	30	3	30	1	1	1	1	1	1	1	1	1	1	1	1	1	1	1	1	1	1	3	2	3	2	1
237	2024-03-06	四川	1	14	8	165	65	1	2	2	2	1			2	30			1	1	1	1	1	1	1	1	1	1	1	1	1	1	1	1	1	1	1	1	1	1	1
238	2024-03-06	四川	1	15	8	168	56	1	2	2	2	1	2	30			2	60	1	1	1	1	1	1	1	1	1	1	1	1	1	1	1	1	1	1	1	1	1	1	1
239	2024-03-06	四川	1	14	8	166	55	1	2	2	1	1	4	60	3	30			1	1	1	1	1	1	1	1	1	1	1	1	1	1	1	1	1	1	1	1	1	1	2
240	2024-03-06	四川	2	15	8	155	60	2	2	2	1	4	7	60	7	60	6	60	1	3	2	2	1	1	1	1	3	4	3	1	4	5	1	2	1	1	5	3	3	2	2
241	2024-03-06	四川	1	14	8	169	65	1	2	2	2	2	6	30	3	30			1	1	1	1	1	1	1	1	1	3	3	3	3	2	2	1	1	1	1	3	1	1	1
242	2024-03-06	四川	2	14	8	144	45	1	2	2	2	1	3	35	2	30			1	1	1	2	1	1	1	1	1	1	1	1	1	1	1	1	1	1	1	3	2	1	1
243	2024-03-06	四川	1	14	8	160	65	1	2	2	2	1	3	15					1	1	1	1	1	1	1	1	1	1	1	1	1	1	1	1	1	1	1	1	1	1	1
244	2024-03-06	四川	1	14	8	158	54	1	2	2	2	2	6	15	6	120	6	120	1	1	1	1	1	1	3	3	1	1	2	2	2	1	1	2	2	1	2	3	3	2	2
245	2024-03-06	四川	2	12	7	141	36	1	2	2	2	3	3	120	3	30	3	30	1	1	1	1	1	1	1	1	3	3	3	1	3	3	3	3	3	1	3	2	3	3	2
246	2024-03-06	四川	1	14	8	165	54	1	2	2	2	1	4	60	4	60	4	60	1	1	1	1	1	1	1	1	1	1	1	1	1	1	1	1	1	1	1	1	1	1	1
247	2024-03-06	四川	1	14	8	159	55	1	2	1	1	3	4	30					2	4	3	5	1	2	1	2	2	3	2	1	3	1	2	2	1	1	3	3	4	2	1
248	2024-03-06	四川	1	15	8	165	59	2	2	2	1	1	4	30	2	60	2	60	1	1	1	1	1	1	1	1	1	2	2	1	2	1	1	1	1	1	1	1	1	1	1
249	2024-03-06	四川	2	14	8	160	44	1	2	1	2	2	3	30					2	4	3	2	1	1	1	1	1	1	1	1	1	1	1	1	1	1	1	1	1	1	1
250	2024-03-06	四川	2	12	7	141	34	1	2	2	2	1	6	30	6	60	6	60	1	1	1	1	1	1	1	1	1	1	1	1	1	1	1	1	1	1	1	1	1	1	2
251	2024-03-06	四川	2	14	8	145	45	1	2	2	2	1	3	120	2	120	3	20	1	1	1	1	1	1	1	1	2	1	2	1	1	1	1	1	1	1	1	2	1	1	2
252	2024-03-06	四川	1	14	8	167	55	1	2	2	2	1	4	30	5	30	5	30	1	1	1	1	1	1	1	1	1	1	1	1	1	1	1	1	1	1	1	1	1	1	1
253	2024-03-06	四川	2	14	8	144	45	1	2	2	2	3	5	20					2	2	2	2	1	2	3	3	4	3	3	2	3	3	3	2	2	1	3	3	3	3	2
254	2024-03-06	四川	1	14	8	157	56	1	2	2	2	1	3	15					1	1	1	1	1	1	1	1	1	1	1	1	1	1	1	1	1	1	1	1	1	1	5
255	2024-03-06	四川	1	14	8	155	52	1	2	2	2	1	2	120			4	60	1	1	1	1	1	1	1	1	1	1	1	1	1	1	1	1	1	1	1	1	1	1	1
256	2024-03-06	四川	2	14	8	145	44	1	2	2	2	1	6	30	6	60			1	2	1	2	1	1	1	1	2	2	2	2	2	1	1	1	1	1	2	3	2	2	2
257	2024-03-06	四川	2	14	8	143	43	1	2	2	1	2	4	30					1	2	1	1	1	1	3	2	2	3	2	4	1	2	2	3	1	1	2	4	2	1	1
258	2024-03-06	四川	1	14	8	158	54	1	2	2	2	1	4	30	2	60	2	60	1	1	1	1	1	1	3	1	1	1	1	1	1	1	1	1	1	1	1	1	1	1	1
259	2024-03-06	四川	2	12	7	136	36	1	2	2	2	1	3	30					1	1	1	1	1	1	1	1	1	1	1	1	1	1	1	1	1	1	1	1	1	1	3
260	2024-03-06	四川	2	15	8	153	53	2	2	2	1	1	6	30	6	60	6	60	1	2	2	2	1	1	1	2	1	1	1	1	1	1	1	1	1	1	1	1	1	1	1
261	2024-03-06	四川	1	15	8	165	64	2	2	2	1	2	7	60	3	60			1	1	1	1	1	1	3	1	4	4	3	5	2	3	3	3	1	3	1	2	2	2	1
262	2024-03-06	四川	1	14	8	158	63	1	2	2	2	1	7	30	7	60			1	1	1	1	1	1	1	1	1	1	2	2	1	1	1	1	1	1	1	1	1	1	1
263	2024-03-06	四川	2	15	8	147	50	2	1	2	1	1	3	15					1	1	1	3	1	1	1	3	1	1	1	1	1	3	2	2	3	4	3	3	3	3	2
264	2024-03-06	四川	2	14	8	162	41	1	2	2	2	2			6	40			3	3	3	3	1	1	1	3	3	4	4	3	4	3	3	4	3	3	4	4	4	3	3
265	2024-03-06	四川	2	12	7	138	38	1	1	2	2	2	6	60	2	120	3	120	1	1	1	1	1	1	1	1	3	3	3	3	3	1	1	1	1	1	1	1	1	1	2
266	2024-03-06	四川	2	12	7	139	39	1	2	2	2	3	3	35	2	30			1	1	1	1	1	1	1	1	1	1	1	1	1	1	1	1	1	1	1	1	1	1	1
267	2024-03-06	四川	1	14	8	170	50	1	2	2	2	2	6	30			3	120	1	1	1	1	1	1	3	3	2	4	4	2	2	3	3	3	2	2	2	2	2	2	2
268	2024-03-06	四川	2	14	8	142	43	1	2	2	1	3	4	120			2	30	1	2	2	2	1	2	2	2	1	2	2	2	3	2	2	2	1	2	3	2	3	3	3
269	2024-03-06	四川	1	14	8	166	54	1	2	2	2	2	2	120					1	1	1	4	1	1	2	2	1	1	1	1	1	1	1	2	1	1	2	1	2	1	2
270	2024-03-06	四川	1	12	7	151	46	1	2	2	1	1			7	120	4	120	1	1	1	1	1	1	1	1	2	2	2	2	1	1	1	1	1	1	1	1	1	1	1
271	2024-03-06	四川	2	12	7	140	35	1	2	2	2	1	2	120					1	1	1	1	1	1	1	1	1	1	1	1	1	1	1	1	1	1	1	1	1	1	1
272	2024-03-06	四川	1	12	7	145	48	1	2	1	2	2			5	30			1	1	1	1	1	1	1	1	1	1	1	3	1	1	1	1	1	1	3	3	3	2	3
273	2024-03-06	四川	2	12	7	135	34	1	2	2	2	2	2	120	3	30	2	20	1	4	4	3	1	3	4	4	2	2	3	1	2	1	3	1	2	2	3	3	3	2	2
274	2024-03-06	四川	1	12	7	148	50	1	2	2	2	1			3	60			1	1	1	1	1	1	1	1	1	1	1	1	1	1	1	1	1	1	1	1	1	1	1
275	2024-03-06	四川	2	12	7	137	43	1	2	1	2	1	3	60	5	60	4	60	1	3	3	1	1	1	1	3	1	1	1	1	1	1	1	1	1	1	2	2	1	1	1
276	2024-03-06	四川	1	12	7	146	51	1	2	2	2	1			7	30	7	20	1	1	1	1	1	1	1	1	1	2	2	1	1	1	1	1	1	1	2	3	1	1	1
277	2024-03-06	四川	1	12	7	143	55	1	2	1	1	1	6	15	6	120	6	120	1	1	1	1	1	1	1	1	2	2	2	3	2	1	1	2	2	2	1	1	1	1	2
278	2024-03-06	四川	1	12	7	157	55	1	2	2	1	2	3	60	2	15	2	45	1	2	1	2	1	1	1	3	2	2	3	4	2	1	1	2	1	1	2	3	2	1	2
279	2024-03-06	四川	2	12	7	132	42	1	2	2	2	4			2	25	3	30	1	2	2	3	1	1	2	5	3	3	5	4	5	1	3	2	2	2	3	3	2	1	1
280	2024-03-06	四川	1	12	7	145	51	1	2	1	1	3	4	60	3	60			1	5	5	1	1	1	3	3	5	5	5	1	5	1	1	1	1	1	3	1	5	1	1
281	2024-03-06	四川	2	12	7	133	41	1	2	2	2	1	3	120	2	15	2		2	3	3	3	1	1	4	3	3	3	3	2	4	3	2	3	1	2	2	2	2	1	1
282	2024-03-06	四川	1	14	8	160	47	1	2	1	2	2	3	40					1	2	2	3	1	2	1	2	2	2	2	2	1	1	1	2	2	2	2	4	2	2	2
283	2024-03-06	四川	2	12	7	137	36	1	2	2	2	1			4	20			1	1	1	3	1	1	1	2	1	1	1	1	1	1	1	1	1	1	1	1	1	1	3
284	2024-03-06	四川	1	12	7	146	46	1	2	1	2	4			3	30			1	3	2	3	1	3	1	2	2	3	3	2	2	2	2	2	2	2	4	3	2	2	1
285	2024-03-06	四川	2	12	7	138	37	1	2	2	2	2	3	120					1	2	3	3	1	1	3	3	2	2	2	2	3	2	3	2	1	2	3	2	3	2	2
286	2024-03-06	四川	2	12	7	140	38	1	2	2	2	1	7	30					1	3	3	2	1	1	1	4	1	1	1	1	3	1	1	1	1	1	2	3	5	5	2
287	2024-03-06	四川	1	12	7	150	48	1	2	2	1	4			7	15			1	2	2	4	1	3	3	2	3	3	3	3	3	2	3	3	3	3	4	4	4	2	2
288	2024-03-06	四川	2	12	7	139	35	1	2	2	2	1			4	30			1	1	1	1	1	1	1	1	1	1	1	5	5	1	1	1	1	1	1	1	1	1	1
289	2024-03-06	四川	1	12	7	145	49	1	2	2	2	2	7	30	7	60	6	60	1	1	1	1	1	1	2	2	1	1	3	1	1	4	4	3	1	3	2	3	2	2	2
290	2024-03-06	四川	2	12	7	134	36	1	2	2	2	2	5	30					1	3	4	3	1	1	3	4	4	4	4	4	4	1	1	1	1	1	2	3	2	2	1
291	2024-03-06	四川	2	14	8	163	45	1	2	2	2	3	3	60	4	60	3	120	1	1	1	1	1	1	2	1	3	3	3	2	4	5	3	2	3	2	4	3	3	2	2
292	2024-03-06	四川	1	12	7	143	49	1	2	2	1	3			3	60			1	1	1	1	4	4	3	2	1	1	3	4	4	1	1	1	1	1	2	4	2	2	2
293	2024-03-06	四川	2	12	7	133	38	1	2	2	2	2	3	120	2	25			1	1	1	2	1	1	1	1	2	2	2	2	1	2	2	2	2	2	2	2	2	3	2
294	2024-03-06	四川	1	12	7	144	50	1	2	2	2	1					3	120	1	2	1	2	1	1	2	2	1	1	1	1	1	1	1	1	1	1	3	2	2	1	1
295	2024-03-06	四川	1	12	7	140	50	1	2	2	2	1	7	30	3	120	3	20	1	2	1	1	1	1	3	1	1	1	1	1	1	1	1	1	1	1	1	1	2	1	1
296	2024-03-06	四川	2	12	7	134	38	1	2	2	2	1					3	20	1	1	1	1	1	1	1	1	1	1	1	1	1	1	1	1	1	1	1	1	1	1	1
297	2024-03-06	四川	2	12	7	135	33	1	2	2	1	2	3	30	3	30	3	30	1	1	1	1	1	1	1	1	1	3	3	3	3	1	1	3	1	1	2	3	3	1	1
298	2024-03-06	四川	2	12	7	134	45	1	2	2	2	1	2	120					1	1	1	1	1	1	1	1	1	1	1	1	1	1	1	1	1	1	1	1	1	1	1
299	2024-03-06	四川	1	12	7	150	45	1	2	2	1	1	3	30	3	60	5	30	1	3	3	3	1	1	3	3	3	3	3	3	3	3	1	1	3	1	3	3	2	1	3
300	2024-03-06	四川	2	12	7	135	36	1	2	2	1	2	3	30	2	30	2		1	1	1	1	1	3	2	2	2	3	3	2	3	2	2	2	2	2	3	3	3	2	2
301	2024-03-06	四川	2	12	7	132	38	1	2	2	2	1			3	60			2	5	5	5	1	5	5	5	1	1	1	5	1	1	1	1	1	1	5	5	5	5	5
302	2024-03-06	四川	2	13	7	143	45	1	2	2	1	4			3	30	5	120	3	3	2	2	1	5	4	3	4	4	3	3	5	3	2	3	2	2	3	5	2	3	2
303	2024-03-06	四川	1	13	7	156	45	1	2	2	2	1	3	30	2	30	2	30	1	1	1	1	1	1	2	1	1	1	1	1	1	1	1	1	1	1	1	1	1	1	1
304	2024-03-06	四川	1	13	7	155	49	1	2	2	2	1	5	35	4	120	3	20	1	1	1	1	1	1	1	1	1	1	1	1	1	1	1	1	1	1	1	1	1	1	1
305	2024-03-06	四川	1	13	7	148	45	1	2	2	2	1	3	15	4	30	3	30	1	1	1	1	1	1	1	1	1	1	1	1	1	1	1	1	1	1	2	3	2	1	1
306	2024-03-06	四川	1	13	7	157	50	1	2	2	2	1			4	40			1	2	2	3	1	3	2	2	1	1	1	2	2	2	2	2	2	2	2	3	2	2	3
307	2024-03-06	四川	2	13	7	143	45	1	2	2	1	1	2	15	2	15	2		1	3	3	2	1	3	2	2	2	2	2	2	2	2	2	2	2	2	2	2	1	1	2
308	2024-03-06	四川	1	14	8	157	51	1	2	2	2	1	3	15	2	30	2		1	1	1	1	1	1	1	1	1	1	1	1	1	1	1	1	1	1	1	1	1	1	1
309	2024-03-06	四川	2	13	7	142	44	1	2	2	2	3			2	30	3		1	1	1	2	1	1	1	2	3	3	3	3	3	2	2	2	2	2	3	3	2	2	2
310	2024-03-06	四川	2	13	7	145	43	1	2	2	2	2	4	15	4	15	3	30	1	1	1	1	1	1	1	1	2	2	3	2	2	2	2	2	2	2	2	2	2	2	2
311	2024-03-06	四川	2	13	7	144	42	1	2	2	2	1	3	60	5	60	2	60	1	1	1	3	1	1	1	2	3	3	2	1	2	1	2	1	2	1	1	3	2	1	1
312	2024-03-06	四川	1	13	7	161	53	1	2	2	2	3	5	120					2	3	3	4	1	3	2	3	2	3	3	2	2	2	3	2	2	3	3	3	2	2	2
313	2024-03-06	四川	1	13	7	155	50	1	2	2	2	2	3	20	3	30			1	1	2	2	1	3	1	3	1	3	3	1	1	1	1	2	3	1	3	3	1	1	1
314	2024-03-06	四川	2	13	7	153	49	1	2	2	2	2	2				3	60	1	2	1	2	1	1	3	2	3	3	3	5	3	2	2	1	2	2	2	1	2	1	3
315	2024-03-06	四川	1	13	7	156	47	1	2	2	2	2	2	30	3	35			1	2	3	3	1	1	1	1	1	1	1	1	1	1	1	1	1	1	1	2	2	1	1
316	2024-03-06	四川	1	13	7	156	51	1	2	2	2	1	7	60	7	30	7	30	1	1	1	1	1	1	1	1	1	1	1	1	1	1	1	1	1	1	1	1	1	1	1
317	2024-03-06	四川	2	13	7	143	40	1	2	2	2	1	7	60	6	60	6	60	1	1	1	1	1	1	1	1	1	1	1	1	1	1	1	1	1	1	2	1	1	1	1
318	2024-03-06	四川	1	13	7	159	55	1	2	2	2	3	3	30					1	3	3	3	1	3	2	3	1	3	3	3	3	1	1	1	1	1	2	2	2	2	2
319	2024-03-06	四川	1	14	8	168	60	1	2	2	2	1			2	15	2	30	1	1	1	1	1	1	1	1	1	1	1	1	1	1	1	1	1	1	1	1	3	2	2
320	2024-03-06	四川	2	13	7	145	44	1	2	2	2	2			3	20	1	30	1	1	2	2	1	3	2	2	3	3	3	3	3	1	2	1	1	1	2	2	1	1	1
321	2024-03-06	四川	1	13	7	157	57	1	2	2	2	2			2	30	4	20	1	1	1	1	1	1	1	1	1	1	1	1	1	1	1	1	1	1	3	2	3	3	3
322	2024-03-06	四川	2	13	7	144	45	1	2	1	2	2	3	30					1	1	1	1	1	1	1	2	1	1	2	2	1	3	2	1	1	1	2	4	1	1	2
323	2024-03-06	四川	1	14	8	161	55	1	2	2	2	1			2	15	4	20	1	1	1	1	1	1	1	1	2	2	2	1	1	1	2	2	1	1	1	3	2	2	2
324	2024-03-06	四川	1	13	7	160	50	1	2	2	2	1	3	35	3	20			1	1	1	1	1	1	1	1	1	1	1	1	1	1	1	1	1	1	1	1	1	1	1
325	2024-03-06	四川	1	14	8	161	57	1	2	2	2	1	5	60	6	60	5	60	1	1	1	1	1	1	1	1	3	1	1	1	3	1	1	1	1	1	1	1	1	1	1
326	2024-03-06	四川	1	14	8	155	55	1	2	1	2	1	4	30	6	30			1	1	1	1	1	1	1	1	1	1	1	1	1	1	1	1	1	1	1	2	1	1	1
327	2024-03-06	四川	1	13	7	153	47	1	2	2	2	4					3	35	1	1	1	1	1	1	1	1	1	1	1	1	1	1	1	1	1	1	1	1	1	1	1
328	2024-03-06	四川	2	13	7	141	43	1	2	2	2	4			4	20			1	1	1	1	1	1	2	1	3	3	3	2	3	2	2	2	1	3	4	4	4	3	1
329	2024-03-06	四川	1	14	8	164	40	1	2	2	2	4	2	30	4	120			1	1	2	3	1	2	3	3	3	3	3	3	4	2	2	3	2	3	3	3	3	2	2
330	2024-03-06	四川	2	13	7	141	45	1	2	2	2	3					4	35	1	1	1	3	1	1	1	1	1	1	1	1	1	1	1	1	1	1	1	1	2	1	1
331	2024-03-06	四川	1	13	7	155	54	1	2	2	2	3	3	30	3	30	2	60	1	1	1	1	1	1	1	1	1	1	1	1	1	1	1	1	1	1	1	1	1	1	1
332	2024-03-06	四川	1	13	7	158	42	1	2	2	2	2	3	60	4	120	3	20	1	1	1	1	1	2	2	2	3	2	3	3	2	1	1	2	2	1	2	1	2	2	2
333	2024-03-06	四川	1	13	7	165	50	1	2	2	1	4							2	3	3	3	1	2	1	1	1	1	1	1	1	1	1	1	1	1	1	1	1	1	1
334	2024-03-17	云南	2	13	7	143	43	1	2	2	2	2	3	15	2	15	2		1	1	1	3	1	1	2	3	2	2	2	2	2	1	1	1	1	1	3	3	3	2	1
335	2024-03-17	云南	1	13	7	156	54	1	2	2	2	2					3	25	1	2	2	2	1	1	2	2	1	2	2	2	2	1	1	2	1	1	2	3	2	2	2
336	2024-03-17	云南	1	14	8	161	54	1	2	2	2	2	7	30	3	60			1	1	1	1	1	1	1	1	2	2	2	2	1	2	2	2	1	2	3	3	2	2	2
337	2024-03-17	云南	1	13	7	164	51	1	2	2	1	2	3	15					1	1	1	4	1	3	1	3	1	1	3	3	1	1	1	1	1	1	1	1	1	1	1
338	2024-03-17	云南	2	13	7	150	50	1	2	2	2	2					4	40	1	1	1	1	1	2	2	2	3	3	3	3	3	3	3	3	3	3	3	2	3	3	3
339	2024-03-17	云南	2	13	7	146	35	1	2	1	2	3	3	30			2	120	1	1	2	4	1	1	2	3	3	3	3	2	1	3	3	2	1	1	3	2	2	2	1
340	2024-03-17	云南	1	13	7	148	51	1	2	2	2	1			5	60			1	1	1	1	1	1	1	1	1	1	1	1	1	1	1	1	1	1	1	1	1	1	1
341	2024-03-17	云南	1	14	8	161	52	1	2	1	2	1			2	15			1	2	2	2	1	1	2	2	2	2	3	3	3	2	2	1	1	2	2	3	2	2	1
342	2024-03-17	云南	2	13	7	146	37	1	2	2	1	3			4	120			1	2	2	2	1	1	2	2	3	3	3	4	3	2	2	2	2	2	2	1	2	1	2
343	2024-03-17	云南	1	13	7	155	54	1	2	2	2	1	3	30	2	30	2	30	1	1	1	1	1	1	1	1	2	1	3	1	1	1	1	1	1	1	1	1	1	1	2
344	2024-03-17	云南	2	13	7	153	56	1	2	1	2	1	3	60	3	30	3	60	1	1	1	1	1	1	1	1	1	1	1	1	1	1	1	1	1	1	1	1	1	1	1
345	2024-03-17	云南	2	13	7	144	29	1	2	2	2	4							1	3	2	3	1	1	1	1	1	1	1	1	1	1	1	1	1	1	1	1	1	1	1
346	2024-03-17	云南	2	13	7	143	47	1	2	2	2	2	2	15					2	3	3	3	1	1	2	3	2	2	3	1	2	2	2	2	2	2	2	3	2	2	1
347	2024-03-17	云南	2	13	7	145	40	1	2	2	2	1			2	15			1	2	2	2	1	1	1	1	2	2	2	2	2	1	1	1	1	1	3	2	2	2	1
348	2024-03-17	云南	1	13	7	156	53	1	2	2	2	1	3	120	5	120	5	20	1	1	1	1	1	1	1	1	1	1	1	1	1	1	1	1	1	1	1	1	1	1	1
349	2024-03-17	云南	2	13	7	146	43	1	2	2	2	2					7	20	1	4	3	3	1	1	5	4	3	3	3	2	4	2	1	1	2	3	2	2	2	2	2
350	2024-03-17	云南	1	13	7	156	53	1	2	2	2	3	3	120					1	1	1	1	1	1	1	1	2	3	3	4	3	2	2	2	2	2	3	4	3	2	2
351	2024-03-17	云南	2	13	7	144	44	1	2	2	2	2	3	15	4	30	7	20	1	1	1	1	1	1	2	1	3	3	3	2	3	1	1	1	1	1	1	2	1	1	2
352	2024-03-17	云南	1	13	7	156	50	1	2	2	2	1	7	30	7	120	7	45	1	1	1	1	1	1	1	1	1	1	3	1	1	1	1	1	1	1	1	3	1	1	1
353	2024-03-17	云南	1	13	7	160	49	1	2	2	2	1					5	30	1	1	1	1	1	1	1	1	1	1	1	1	1	1	1	1	1	1	1	1	1	1	1
354	2024-03-17	云南	1	13	7	156	55	1	2	2	2	1	5	60	7	60	3	60	1	1	1	1	1	1	1	1	1	1	2	1	1	1	2	1	1	1	1	1	1	1	1
355	2024-03-17	云南	2	13	7	143	50	1	2	2	2	1	6	120	6	60	7	120	1	2	1	1	1	1	1	2	1	2	2	1	1	1	1	1	1	1	2	2	1	1	1
356	2024-03-17	云南	2	13	7	145	45	1	2	2	2	1			2	25			1	3	3	4	1	3	4	3	2	2	3	4	2	2	2	2	3	2	3	3	3	2	1
357	2024-03-17	云南	1	13	7	161	53	1	2	2	2	4					7	20	1	3	3	3	1	3	2	4	3	5	4	3	3	2	2	3	2	2	3	2	3	1	1
358	2024-03-17	云南	2	13	7	147	50	1	2	2	2	1			3	15			1	1	1	1	1	1	1	1	1	1	1	1	1	1	1	1	1	1	1	1	1	1	1
359	2024-03-17	云南	1	13	7	161	54	1	2	2	2	4	3	30	2	60	2	45	1	3	3	3	1	1	3	3	1	3	3	3	3	3	3	3	3	3	3	3	3	3	3
360	2024-03-17	云南	1	13	7	155	53	1	2	2	2	2			4	60	3	30	1	1	1	1	1	1	2	2	2	1	3	1	2	1	1	3	3	2	4	3	4	2	1
361	2024-03-17	云南	1	13	7	153	55	1	2	1	2	2	4	120	7	30	2		1	1	1	2	1	1	1	1	1	3	3	2	1	4	1	1	1	1	2	1	1	1	3
362	2024-03-17	云南	2	13	7	150	46	1	2	2	2	1	4	15	3	120			1	1	2	2	1	1	2	2	2	3	2	1	3	1	2	1	1	1	1	2	1	2	2
363	2024-03-17	云南	1	13	7	164	52	1	2	1	2	2					4	40	1	1	1	1	1	1	3	3	2	2	3	1	5	1	1	1	1	1	1	1	1	1	1
364	2024-03-17	云南	1	13	7	164	49	1	2	2	2	1			3	30			1	1	1	1	1	1	1	1	2	2	2	2	1	1	1	1	1	1	1	2	1	1	1
365	2024-03-17	云南	1	13	7	159	49	1	2	2	2	1			2	35			1	1	1	1	1	1	1	1	1	1	1	1	1	1	1	1	1	1	1	1	1	1	1
366	2024-03-17	云南	1	13	7	158	51	1	2	2	2	3	5	40					1	1	1	2	1	2	2	3	4	2	3	2	4	3	1	5	3	5	1	1	1	3	2
367	2024-03-17	云南	1	13	7	165	54	1	2	2	1	2	3	35	5	30	4	60	1	1	1	1	1	1	1	1	3	3	3	1	2	2	2	2	2	2	1	3	2	3	3
368	2024-03-17	云南	2	13	7	148	47	1	2	2	2	1	2	60			2		1	2	2	1	1	1	1	1	1	1	1	1	1	1	1	1	1	1	1	1	1	1	1
369	2024-03-17	云南	1	13	7	155	56	1	2	2	2	1	7	60	7	30	7	60	1	1	1	3	1	1	2	2	1	2	2	2	2	2	2	2	2	1	1	1	1	1	2
370	2024-03-17	云南	1	14	8	161	50	1	2	2	2	1	2	15					1	1	3	3	1	3	3	2	1	3	3	1	1	1	1	2	1	1	1	1	1	1	1
371	2024-03-17	云南	1	13	7	164	52	1	2	2	2	3	2	30					1	1	1	1	1	3	3	1	3	3	3	3	3	1	1	1	1	1	3	3	3	2	3
372	2024-03-17	云南	2	13	7	146	45	1	2	2	2	3			3	25			1	3	2	2	1	3	3	2	2	3	3	3	2	2	3	2	2	2	3	3	3	2	3
373	2024-03-17	云南	2	13	7	150	44	1	2	2	2	4	4	30	3	30	3	30	1	1	1	1	1	1	1	1	1	1	1	1	1	1	1	1	1	1	1	1	1	1	1
374	2024-03-17	云南	1	13	7	155	55	1	2	2	2	3	6	60	4	60	4	60	1	1	1	1	1	1	3	1	2	2	3	2	3	1	1	2	1	1	1	1	1	1	2
375	2024-03-17	云南	2	13	7	143	50	1	2	2	2	4					6	30	1	1	1	1	1	1	2	1	2	2	2	2	1	1	1	1	1	1	1	1	1	1	2
376	2024-03-17	云南	1	13	7	154	54	1	2	2	2	3	2	15	2	15	2		1	1	1	1	1	2	2	1	2	2	3	1	1	1	1	2	2	1	2	2	3	1	2
377	2024-03-17	云南	1	13	7	157	43	1	2	2	2	4	3	15					1	1	1	2	1	1	3	2	1	1	1	2	1	1	1	1	1	1	1	1	1	1	1
378	2024-03-17	云南	1	13	7	164	57	1	2	1	1	3					3	40	2	2	2	4	2	4	4	3	2	2	2	2	2	2	2	2	2	2	3	2	2	2	2
379	2024-03-17	云南	1	13	7	165	50	1	2	2	2	4	2	30	2	30	2	30	1	1	1	1	2	2	2	2	1	1	1	1	1	1	1	1	1	1	1	1	2	1	1
380	2024-03-17	云南	1	13	7	164	47	1	2	2	2	3					4	40	1	2	2	2	1	1	1	1	2	2	2	3	3	1	2	1	1	2	3	2	2	1	1
381	2024-03-17	云南	2	13	7	144	50	1	2	1	2	4	2	15	7	30			1	1	1	1	1	1	2	1	1	1	1	3	1	1	1	1	1	1	1	1	1	1	1
382	2024-03-17	云南	2	13	7	141	46	1	2	2	2	3	3	120	2	30	2	30	1	2	2	1	1	1	2	2	2	2	2	3	3	2	2	2	1	1	2	2	2	3	2
383	2024-03-17	云南	1	13	7	158	53	1	2	1	2	4			7	60	7	60	1	1	1	1	1	1	1	1	1	1	1	1	1	1	1	1	1	1	1	1	1	1	1
384	2024-03-17	云南	1	13	7	155	54	1	2	2	2	3	3	15	6	60	3	30	1	1	1	2	1	1	3	3	2	2	2	1	3	1	1	1	1	1	1	1	1	1	1
385	2024-03-17	云南	1	13	7	160	42	1	2	2	2	4					4		1	1	1	3	1	1	2	1	3	3	3	1	3	2	3	3	2	1	3	2	3	1	2
386	2024-03-17	云南	2	14	8	144	44	1	2	2	2	3	4	60					1	2	2	3	1	2	1	2	2	2	2	2	2	2	2	2	2	2	3	3	3	2	1
387	2024-03-17	云南	1	14	8	156	55	1	2	2	2	4	4	30					1	4	3	3	1	1	3	3	3	3	3	1	3	2	1	1	1	1	3	2	3	2	2
388	2024-03-17	云南	1	13	7	156	45	1	2	2	2	1	3	30	7	60			1	1	1	3	1	2	3	1	2	2	3	2	3	2	1	2	2	2	2	2	2	2	2
389	2024-03-17	云南	1	13	7	157	40	1	2	2	2	1	4	120	2	30			1	2	1	3	1	2	2	1	2	3	2	1	2	2	2	1	1	1	2	2	1	1	1
390	2024-03-17	云南	1	13	7	156	55	1	2	2	2	1	4	60	6	30	3	30	1	1	1	1	1	1	1	1	1	1	1	1	1	1	1	1	1	1	1	1	1	1	1
391	2024-03-17	云南	1	13	7	160	37	1	2	2	2	1					3	120	1	1	3	3	1	2	2	2	3	3	3	2	2	2	2	3	3	3	3	3	3	2	2
392	2024-03-17	云南	1	13	7	165	55	1	2	2	2	1	4	30	4	60			1	1	1	2	1	1	1	1	1	1	1	1	1	1	1	1	1	1	1	1	1	1	3
393	2024-03-17	云南	1	13	7	155	57	1	2	2	2	4	3	15	3	60	3	120	2	3	3	4	5	3	4	1	3	3	3	2	3	3	3	3	3	3	3	3	3	2	1
394	2024-03-17	云南	1	13	7	155	48	1	2	2	1	1	4	30	7	30	6	30	1	1	1	1	1	1	1	1	1	1	1	1	1	1	1	1	1	1	1	1	1	1	1
395	2024-03-17	云南	1	13	7	165	45	1	2	2	2	2			7	30	7	30	1	1	1	1	1	1	4	1	3	3	3	3	3	1	1	1	1	1	1	2	2	1	1
396	2024-03-17	云南	2	13	7	143	47	1	2	2	2	1	5	30	4	30	3	30	1	1	1	1	1	1	2	1	1	1	1	1	1	1	1	1	1	1	1	1	1	1	1
397	2024-03-17	云南	1	14	8	158	52	1	2	2	2	2	7	30	7	25	7	30	1	1	1	1	1	1	1	1	2	2	2	3	2	2	3	2	2	1	2	2	2	2	2
398	2024-03-17	云南	2	13	7	142	45	1	2	2	2	1					2	60	1	3	3	3	1	1	2	2	2	2	3	4	3	1	1	1	1	1	2	2	2	2	2
399	2024-03-17	云南	2	13	7	142	50	1	2	2	1	1			6	35			1	1	1	1	1	1	1	1	1	1	1	1	1	1	1	1	1	1	2	3	2	2	1
400	2024-03-17	云南	1	13	7	165	46	1	2	1	2	3			6	30	6	30	2	3	2	2	1	2	2	1	1	2	4	1	3	2	3	3	3	2	3	3	3	2	2
401	2024-03-17	云南	1	13	7	154	53	1	2	2	2	1					4	30	1	1	1	3	1	3	3	3	1	1	1	1	1	1	1	1	1	1	1	1	1	1	3
402	2024-03-17	云南	2	14	8	163	45	1	2	2	1	1	4	30	5	60	5	60	1	1	1	1	1	1	1	1	1	1	1	1	1	5	3	2	1	2	3	3	3	1	1
403	2024-03-17	云南	2	13	7	144	50	1	2	2	2	3	3	120	5	25			1	3	3	4	1	2	1	1	1	2	2	3	1	2	2	2	1	3	3	3	3	2	1
404	2024-03-17	云南	2	13	7	146	46	1	2	2	2	2			3	30			1	2	2	4	2	1	4	3	2	5	3	1	1	1	1	1	1	1	1	1	1	2	2
405	2024-03-17	云南	1	13	7	160	47	1	2	2	2	2			3	20	3	35	1	3	3	3	1	1	3	3	2	2	2	2	2	2	2	2	2	2	2	2	2	2	2
406	2024-03-17	云南	2	13	7	144	35	1	2	2	1	2					4	40	1	1	1	3	1	2	5	3	2	1	1	3	1	1	2	2	1	2	3	3	3	3	3
407	2024-03-17	云南	2	13	7	143	45	1	2	2	2	1					4	30	1	1	1	1	2	2	2	1	2	2	1	1	1	2	2	2	2	2	2	2	3	1	1
408	2024-03-17	云南	1	13	7	156	50	1	2	2	2	3			2	30			1	1	1	1	1	1	3	3	1	3	1	1	1	1	1	1	1	1	3	3	3	1	1
409	2024-03-17	云南	1	13	7	161	53	1	2	2	1	1			4	30	2	30	1	1	1	1	1	2	1	1	1	1	1	2	1	1	1	1	1	1	3	3	3	1	1
410	2024-03-17	云南	1	13	7	165	50	1	2	2	2	2	6	120			5	120	1	3	2	2	1	1	1	3	1	1	1	1	1	1	1	1	1	1	1	2	1	1	1
411	2024-03-17	云南	2	13	7	143	48	1	2	2	2	2	3	15			3	20	1	2	2	1	1	1	2	2	1	1	1	1	1	1	1	1	1	1	2	2	2	1	1
412	2024-03-17	云南	2	13	7	140	44	1	2	2	2	3	4	60					1	3	3	1	1	1	1	1	3	3	2	5	4	2	1	2	2	3	3	2	3	3	3
413	2024-03-17	云南	1	13	7	155	48	1	2	2	2	1	2	15			2		1	1	1	3	1	3	1	1	1	1	3	1	1	3	3	2	2	1	1	2	1	1	2
414	2024-03-17	云南	1	13	7	165	57	1	2	2	2	1	4	30	2	30	3	120	1	1	1	1	1	1	1	1	1	1	1	1	1	1	1	1	1	1	1	1	1	1	1
415	2024-03-17	云南	2	13	7	136	52	1	2	2	2	3	6	35	4	30	5	30	1	2	2	2	1	1	3	3	2	3	3	3	3	2	2	2	2	2	1	1	1	1	3
416	2024-03-17	云南	2	13	7	148	50	1	2	2	2	3							2	2	2	2	2	2	2	2	2	2	2	2	2	2	2	2	2	2	2	2	2	2	2
417	2024-03-17	云南	2	13	7	137	49	1	2	2	2	4	3	30					1	1	1	4	1	2	3	2	2	3	3	2	1	1	1	2	1	1	3	3	3	1	2
418	2024-03-17	云南	2	13	7	144	43	1	2	1	2	2	4	30					1	1	1	1	1	3	1	1	1	2	2	1	1	1	1	1	1	1	1	2	2	1	2
419	2024-03-17	云南	2	13	7	142	45	1	2	2	1	4	3	30					1	1	3	4	1	5	3	3	2	3	5	4	5	3	2	3	2	2	3	4	3	2	2
420	2024-03-17	云南	2	13	7	143	45	1	2	2	2	2					4	30	1	1	1	1	1	1	1	1	3	3	3	4	3	3	3	3	3	3	5	5	5	5	5
421	2024-03-17	云南	1	15	8	170	51	2	1	2	1	4					4	25	1	1	1	1	1	1	1	1	3	3	3	4	3	3	1	3	3	1	4	3	4	2	2
422	2024-03-17	云南	2	13	7	142	44	1	2	2	1	2	3	30	3	15	2	30	1	1	1	1	1	1	3	2	3	2	4	2	4	1	1	4	1	2	1	3	2	3	2
423	2024-03-17	云南	1	13	7	159	57	1	2	1	2	3	7	60	7	60	7	60	1	4	3	1	1	1	5	2	1	4	1	3	3	2	1	3	1	1	2	1	2	2	2
424	2024-03-17	云南	1	13	7	157	54	1	2	2	2	1			3	25	3	25	1	1	1	1	1	1	1	1	1	1	1	1	1	1	1	1	1	1	1	1	1	1	1
425	2024-03-17	云南	1	13	7	162	49	1	2	2	2	2			7	15			1	1	1	1	1	1	1	1	3	3	3	1	2	3	3	3	3	2	4	3	3	2	3
426	2024-03-17	云南	1	13	7	160	56	2	1	2	2	1	3	30	5	60	7	60	5	2	5	1	1	1	1	1	1	1	1	1	2	2	3	1	1	1	1	1	1	1	1
427	2024-03-17	云南	2	13	7	139	43	1	2	1	2	2	3	30					1	1	1	1	1	1	1	1	2	2	4	1	1	2	2	2	2	2	2	3	2	2	2
428	2024-03-17	云南	2	13	7	135	52	1	2	2	2	2			2	15			1	1	1	1	1	1	3	1	2	2	3	1	1	2	3	3	2	2	3	2	2	2	2
429	2024-03-17	云南	1	13	7	157	55	1	2	2	1	1	4	30	2	120	2	60	1	1	1	1	1	1	1	1	1	1	1	1	3	1	1	1	1	1	1	1	1	1	1
430	2024-03-17	云南	2	13	7	145	38	1	2	2	1	1							1	2	2	3	1	1	2	2	2	4	2	4	3	2	1	1	1	2	2	2	1	1	2
431	2024-03-17	云南	2	13	7	137	36	1	2	2	2	3	2	60	2	60			1	2	2	4	2	2	2	2	2	2	2	2	2	2	2	2	2	2	2	2	2	2	2
432	2024-03-17	云南	1	13	7	155	51	1	2	2	1	1	7	60					1	4	3	3	1	4	3	3	3	3	4	4	3	3	3	3	4	4	5	4	5	4	3
433	2024-03-17	云南	1	13	7	154	55	1	2	2	2	1	7	50	7	60	4	20	1	1	1	1	1	1	1	1	1	1	1	1	1	1	1	1	1	1	1	1	1	1	1
434	2024-03-17	云南	2	13	7	149	49	1	2	2	2	1					5	30	2	1	2	2	1	1	1	2	2	2	2	2	1	1	1	1	1	1	1	1	1	1	1
435	2024-03-17	云南	1	13	7	155	53	1	2	2	2	2					3	60	1	1	1	1	1	1	1	1	2	2	2	2	2	2	2	2	2	2	2	2	2	2	2
436	2024-03-17	云南	2	13	7	144	39	1	2	2	2	1	7	30	2	30			2	2	2	2	1	1	2	2	2	3	3	2	2	1	1	2	1	1	1	1	1	1	1
437	2024-03-17	云南	2	13	7	145	44	1	2	2	2	2	3	30	3	120	3	20	1	2	2	3	1	2	2	2	2	2	3	2	2	2	1	1	1	1	1	1	1	1	2
438	2024-03-17	云南	2	13	7	147	43	1	2	2	2	1	4	35	2	15			1	1	1	1	1	1	1	1	1	1	1	1	1	1	1	1	1	1	1	1	1	1	1
439	2024-03-17	云南	1	13	7	154	54	1	2	2	2	2			3	120			1	1	1	2	1	1	1	1	1	2	2	3	1	1	1	1	1	1	2	3	2	2	2
440	2024-03-17	云南	1	13	7	160	46	1	2	2	2	1	3	30	3	60			1	5	4	2	1	1	2	3	2	2	3	1	2	3	3	3	2	2	3	2	3	2	2
441	2024-03-17	云南	1	13	7	161	50	1	2	2	1	1	3	15	3	15	3		3	3	3	3	1	3	3	3	3	3	3	4	3	3	2	3	2	3	3	3	3	2	3
442	2024-03-17	云南	1	13	7	165	48	1	2	1	2	2	3	15	3	15			1	2	2	2	1	2	1	1	1	2	1	2	1	1	1	1	1	1	2	2	2	1	1
443	2024-03-17	云南	2	13	7	143	44	1	2	2	2	1	3	20	1	30			1	1	1	1	1	1	1	1	1	1	1	1	1	1	1	1	1	1	1	1	1	1	1
444	2024-03-17	云南	2	13	7	144	51	1	2	1	2	1	2	30	1	40			1	1	2	1	1	1	2	2	2	2	2	2	1	2	1	1	1	1	2	1	2	1	1
445	2024-03-17	云南	1	13	7	160	53	1	2	2	2	1			4	30			2	2	2	2	1	1	1	1	1	2	2	2	1	1	1	1	1	1	2	2	1	1	2
446	2024-03-17	云南	1	13	7	155	49	1	2	2	2	1			6	15			1	2	2	2	1	1	1	1	1	2	2	2	4	1	1	1	1	1	1	2	1	1	1
447	2024-03-17	云南	2	13	7	143	36	1	2	2	1	2					6	30	3	3	3	3	2	5	2	3	1	1	3	1	1	1	1	1	1	1	3	3	3	1	3
448	2024-03-17	云南	2	15	8	153	50	1	2	2	2	3	7	30	3	60	7	25	1	1	1	5	1	3	1	2	3	3	3	3	3	3	3	3	3	3	3	3	3	3	3
449	2024-03-17	云南	2	13	7	143	40	1	2	2	2	2	3	60			2	30	1	3	3	3	1	1	1	1	1	1	4	1	2	3	1	1	1	1	1	1	1	1	1
450	2024-03-17	云南	2	13	7	142	45	1	2	2	2	1	4	30	3	15	2	20	1	1	1	1	1	1	1	1	1	1	2	2	1	2	2	2	1	2	1	1	1	1	1
451	2024-03-17	云南	1	13	7	165	57	1	2	2	1	3	2	60	7	60	2	25	1	2	2	2	1	1	4	2	3	3	3	2	4	3	3	2	1	3	1	3	2	2	2
452	2024-03-17	云南	2	14	8	143	45	1	2	2	2	3	2	30			1	15	2	3	2	3	1	2	1	1	2	2	2	2	2	2	2	2	2	2	3	3	2	2	1
453	2024-03-17	云南	2	13	7	145	45	1	2	2	2	1	3	25					1	5	2	1	1	4	1	1	2	3	3	1	3	1	1	1	1	1	2	1	3	3	3
454	2024-03-17	云南	2	13	7	148	39	1	2	2	2	1	3	120					1	1	1	1	1	1	1	1	1	1	1	1	1	1	1	1	1	1	1	1	1	1	1
455	2024-03-17	云南	1	13	7	154	55	1	2	2	2	1	7	15	7	15	7	30	1	1	1	1	1	1	1	1	1	1	1	1	1	1	1	1	1	1	2	3	1	1	1
456	2024-03-17	云南	1	13	7	155	52	1	2	2	1	2			6	30			1	1	1	1	1	1	3	1	1	1	1	1	1	1	2	2	2	2	3	3	3	3	3
457	2024-03-17	云南	2	13	7	150	44	1	2	2	2	3	7	30	3	15	7	20	1	1	2	4	1	2	3	3	3	3	3	3	3	2	2	2	2	2	2	3	2	2	2
458	2024-03-17	云南	2	13	7	144	56	1	2	2	2	1	5	60	3	60	2	60	1	3	2	1	1	1	1	1	1	1	1	1	1	1	1	1	1	1	1	1	1	1	1
459	2024-03-17	云南	2	13	7	143	49	1	2	2	2	2			3	30			1	1	1	1	1	1	2	2	3	3	3	2	2	2	2	1	1	1	2	2	2	1	2
460	2024-03-17	云南	1	13	7	154	56	1	2	2	2	2	4	30	6	30	5	25	1	1	1	1	1	1	1	1	1	1	2	3	2	1	1	1	1	1	1	3	2	1	1
461	2024-03-17	云南	2	13	7	140	44	1	2	2	2	4	4	30					1	1	1	1	1	2	1	1	2	2	2	3	3	1	1	2	1	1	1	3	1	1	1
462	2024-03-17	云南	2	13	7	141	50	1	2	2	2	2	3	15	2	15			1	2	2	2	1	3	2	3	2	2	3	3	2	1	1	2	2	1	2	2	1	1	1
463	2024-03-17	云南	2	13	7	142	43	1	2	2	2	3	3	35					1	3	3	3	1	2	3	3	2	3	3	3	3	1	1	2	2	3	2	2	2	2	2
464	2024-03-17	云南	1	15	8	172	60	1	2	2	2	1			2	15			1	1	1	1	1	1	1	1	2	1	1	1	2	1	1	1	1	1	2	2	1	1	1
465	2024-03-17	云南	1	13	7	155	52	1	2	2	2	2	5	15			4	30	1	1	2	2	1	1	2	2	1	1	1	2	2	2	2	2	2	2	3	3	3	3	2
466	2024-03-17	云南	1	13	7	157	45	1	2	2	2	1							1	1	1	1	1	1	1	1	1	1	1	1	1	1	1	1	1	1	1	1	1	1	1
467	2024-03-17	云南	2	14	8	162	45	1	2	2	2	3	2	15					1	1	1	2	1	2	2	2	2	2	2	2	2	2	1	1	1	1	3	3	2	2	1
468	2024-03-17	云南	2	13	7	144	42	1	2	2	1	3					2	30	1	1	1	3	1	1	1	3	3	3	3	3	4	1	1	1	1	3	3	3	3	2	1
469	2024-03-17	云南	2	14	8	162	44	1	2	2	2	1	2	35					1	1	1	2	1	1	1	1	1	1	1	1	1	1	1	1	1	1	2	2	1	1	1
470	2024-03-17	云南	2	13	7	145	50	1	2	2	2	4			4	30			2	3	3	3	2	3	3	3	3	3	3	3	3	2	2	2	2	2	4	3	3	2	2
471	2024-03-17	云南	2	14	8	163	44	1	2	2	1	3	3	30					3	2	2	2	2	4	3	3	2	3	3	3	3	2	2	3	2	2	3	3	3	3	2
472	2024-03-17	云南	2	13	7	143	41	1	2	2	1	1	2	15					1	3	3	2	1	1	2	1	3	3	3	3	3	2	2	2	1	1	4	4	3	3	3
473	2024-03-17	云南	2	13	7	142	44	1	2	2	2	1					2	30	1	1	1	1	1	1	1	1	1	3	1	1	3	1	1	1	1	1	1	3	1	1	1
474	2024-03-17	云南	1	13	7	154	54	1	2	2	1	2					2	25	2	3	3	2	1	1	1	1	1	1	1	1	1	1	1	1	1	1	5	5	5	5	1
475	2024-03-17	云南	1	13	7	158	49	1	2	2	2	2	3	30					1	1	1	1	1	1	1	2	2	3	2	2	2	2	2	2	1	1	3	3	3	2	3
476	2024-03-17	云南	1	13	7	153	45	1	1	2	2	1	4	120	7	60	5	25	1	1	1	1	1	1	1	1	1	1	3	3	3	1	1	1	1	1	1	1	1	1	1
477	2024-03-17	云南	1	13	7	154	55	1	2	2	2	4					3	30	1	3	3	3	1	1	3	3	3	3	3	3	3	3	3	3	3	3	3	3	3	3	3
478	2024-03-17	云南	2	13	7	141	45	1	2	2	2	2	7	30			2	30	1	3	1	3	1	3	1	3	1	3	3	2	1	1	1	1	1	1	1	2	1	3	2
479	2024-03-17	云南	2	13	7	140	50	1	2	2	2	1	3	50					2	5	5	3	1	4	4	3	4	4	2	3	2	2	2	2	2	2	2	3	2	2	3
480	2024-03-17	云南	1	13	7	156	46	1	2	2	2	1	2	15	2	15	2		1	1	1	1	1	1	1	1	1	1	1	1	1	1	1	1	1	1	1	1	1	1	1
481	2024-03-17	云南	1	14	8	165	55	1	2	2	2	1	6	30	6	30	6	30	2	2	2	2	1	1	3	1	2	3	3	1	2	2	2	2	1	2	2	2	2	2	3
482	2024-03-17	云南	1	13	7	155	55	1	2	1	1	1	5	30					1	1	1	1	1	1	1	1	1	1	1	2	1	1	1	1	1	1	3	3	3	2	1
483	2024-03-17	云南	2	13	7	139	50	1	2	2	2	4			4	40			1	2	2	2	1	1	1	2	2	2	3	2	2	2	2	3	1	1	2	3	2	3	3
484	2024-03-17	云南	2	13	7	145	46	1	2	2	2	2			5	15			1	1	1	1	1	1	3	3	3	3	3	3	3	2	2	2	2	2	3	3	4	3	3
485	2024-03-17	云南	1	14	8	155	65	1	2	2	2	1	4	30	3	25			1	1	1	1	1	1	1	1	1	1	1	1	1	1	1	1	1	1	1	1	1	1	1
486	2024-03-17	云南	1	13	7	154	56	1	2	1	2	1	3	120	4	120	3		1	1	1	1	1	1	1	1	2	2	2	2	2	2	2	2	2	2	1	1	1	1	1
487	2024-03-17	云南	2	13	7	148	45	1	2	2	2	3	2	120	2	15	2	120	1	2	2	4	1	2	2	2	2	2	2	2	2	2	2	2	2	2	2	2	2	2	2
488	2024-03-17	云南	1	14	8	170	53	1	2	1	2	1	2	30	3	15			1	2	2	1	1	2	1	2	2	1	2	2	1	1	2	2	1	2	1	3	2	1	2
489	2024-03-17	云南	1	13	7	159	40	1	2	2	2	3			3	15			1	1	1	1	1	1	2	4	3	2	2	4	1	1	2	2	2	1	4	4	2	1	3
490	2024-03-17	云南	1	13	7	160	47	1	2	2	2	2	4	15			7	120	1	1	1	1	1	1	3	2	3	3	3	2	1	1	1	2	1	1	3	3	2	1	1
491	2024-03-17	云南	2	13	7	150	44	1	2	2	1	2	3	30	2	30			1	1	1	3	1	2	3	3	2	2	3	2	2	2	2	2	2	2	3	2	3	2	2
492	2024-03-17	云南	1	13	7	154	45	1	2	2	2	3	2	15	4	60	2	60	3	3	3	3	1	2	2	2	3	3	3	2	3	1	2	2	1	1	2	3	2	2	2
493	2024-03-17	云南	1	13	7	157	47	1	2	2	1	1	4	25			2	60	1	1	1	1	1	1	1	1	1	1	1	1	1	1	1	1	1	1	1	1	1	1	1
494	2024-03-17	云南	1	15	8	170	61	1	2	2	2	4	2	60	2	60	2	60	1	1	2	2	1	1	1	3	2	3	3	2	2	2	2	2	2	2	2	2	2	3	3
495	2024-03-17	云南	2	13	7	152	46	1	2	2	1	3	3	60	2	35			2	2	2	2	1	1	2	2	3	3	3	3	3	3	3	3	2	2	3	3	3	3	3
496	2024-03-17	云南	1	13	7	150	50	1	2	2	2	1	3	30	7	30	3	45	1	1	3	2	1	3	3	2	3	3	3	3	3	3	2	3	3	3	3	3	3	2	2
497	2024-03-17	云南	2	14	8	143	45	1	2	1	1	2			4	20			1	3	2	4	1	1	2	3	2	2	3	2	2	2	3	1	3	3	3	3	3	3	2
498	2024-03-17	云南	2	14	8	145	46	1	2	2	2	2	4	35	4	30	4	30	1	1	1	1	1	1	2	2	2	2	2	2	2	2	2	2	2	2	2	2	2	2	2
499	2024-03-17	云南	1	14	8	157	50	1	2	2	2	1	6	30	6	30	6	30	1	1	1	1	1	1	1	1	1	1	1	1	1	1	1	1	1	1	1	1	1	1	1
500	2024-03-17	云南	2	14	8	150	46	1	2	2	2	2	2	15					1	3	3	2	1	3	1	4	2	3	3	2	2	2	2	2	1	2	3	3	2	1	1
501	2024-03-17	云南	1	13	7	161	55	1	2	2	2	3	7	30					2	2	2	2	2	2	2	2	2	3	3	3	2	2	2	2	2	2	3	3	2	2	2
502	2024-03-17	云南	2	13	7	146	45	1	2	1	1	2			4	30			1	1	3	1	1	1	1	1	1	1	1	1	1	1	1	1	1	1	3	3	1	1	1
503	2024-03-17	云南	1	13	7	159	55	1	2	2	2	1			4	15			1	1	1	1	1	1	1	1	1	1	1	1	1	1	1	1	1	1	1	3	1	1	1
504	2024-03-17	云南	1	13	7	154	51	1	2	1	2	1	3	15	2	15	2	120	1	2	2	1	1	2	4	3	2	2	2	1	2	2	2	2	2	2	2	2	2	2	2
505	2024-03-17	云南	1	13	7	155	52	1	2	2	1	4							1	2	3	3	1	4	3	3	2	3	3	4	2	3	2	2	3	2	3	4	4	2	2
506	2024-03-17	云南	1	15	8	170	53	2	2	2	1	3	7	60	3	30	4	30	1	1	1	1	1	1	1	2	2	2	2	2	2	2	2	2	2	1	3	4	5	3	3
507	2024-03-17	云南	1	13	7	154	55	1	2	2	2	2	3	120	7	15	7	45	1	3	2	1	1	2	2	1	1	2	3	2	1	1	1	1	1	1	3	3	3	2	2
508	2024-03-17	云南	2	13	7	150	46	1	2	2	2	2							1	1	1	2	1	4	2	1	1	1	1	2	1	1	3	3	1	1	3	3	4	1	1
509	2024-03-17	云南	1	13	7	156	56	1	2	1	2	3	4	30					1	2	3	3	1	1	1	3	1	1	3	1	1	2	3	2	2	2	3	3	3	3	2
510	2024-03-17	云南	1	13	7	149	56	1	2	2	2	1			4	15			1	1	2	1	1	2	1	2	1	1	1	1	1	1	1	2	1	1	1	1	1	1	1
511	2024-03-17	云南	2	13	7	142	44	1	2	2	2	1					2	20	1	3	2	4	1	1	1	3	2	2	2	3	1	1	1	2	1	1	3	3	3	2	2
512	2024-03-17	云南	2	13	7	143	45	1	2	2	1	1					2	25	1	4	3	3	1	5	3	1	3	3	3	1	3	1	3	1	1	3	3	3	3	1	1
513	2024-03-17	云南	2	13	7	143	46	1	2	2	2	1			4	30			1	1	1	1	1	4	1	1	1	3	3	1	3	2	3	2	1	1	4	3	3	3	1
514	2024-03-17	云南	1	13	7	155	54	1	2	2	2	1			3	15	3		1	1	1	2	1	1	1	1	2	2	4	4	2	1	1	2	2	2	1	1	1	1	1
515	2024-03-17	云南	2	13	7	145	51	1	2	2	1	4	3	30	3	30	3	20	2	3	2	3	1	1	3	3	3	3	3	3	2	3	3	3	1	2	3	3	3	3	3
516	2024-03-17	云南	2	13	7	143	40	1	2	2	2	1	4	15					1	2	3	4	1	3	2	3	3	2	2	2	2	2	1	2	3	2	4	4	4	1	1
517	2024-03-17	云南	2	14	8	160	46	2	1	2	1	4					6	120	2	2	2	2	2	2	2	2	2	2	2	2	2	2	2	2	2	2	2	2	2	2	2
518	2024-03-17	云南	2	13	7	144	44	1	2	2	2	2			4	30			1	4	5	1	1	1	3	5	2	3	2	1	2	1	1	1	2	2	2	3	2	2	1
519	2024-03-17	云南	1	14	8	155	59	1	2	2	1	1	4	30	7	25	6	60	1	1	1	1	1	1	1	1	1	1	1	3	1	1	1	2	1	3	3	3	3	2	2
520	2024-03-17	云南	1	14	8	169	53	1	2	2	2	3	7	30	7	60	7	60	2	2	2	2	2	2	2	2	2	2	2	2	2	2	2	2	2	2	2	2	2	2	2
521	2024-03-17	云南	1	14	8	155	56	2	1	2	1	4	3	120	7	60	7	60	1	1	1	1	1	1	4	2	2	3	3	3	5	1	3	3	2	2	4	3	3	2	3
522	2024-03-17	云南	2	13	7	144	48	2	1	2	1	4					3	20	2	3	4	5	1	2	3	4	5	5	5	3	5	4	3	4	2	4	5	5	5	2	5
523	2024-03-17	云南	1	13	7	165	53	1	2	2	2	1			5	15			1	1	3	1	1	1	1	3	1	1	1	1	1	1	1	1	1	1	1	1	1	1	1
524	2024-03-17	云南	1	14	8	170	65	1	2	2	1	2	3	120	5	25	4	25	1	1	1	1	1	1	1	1	1	1	2	2	2	1	1	1	1	1	2	2	3	1	1
525	2024-03-17	云南	1	13	7	154	57	1	2	2	2	1			6	15			1	3	3	3	1	2	1	3	2	2	2	3	3	1	1	2	2	1	2	2	1	2	2
526	2024-03-17	云南	1	13	7	154	51	1	2	2	1	2	4	30	4	15	4	20	1	3	3	3	1	2	2	3	3	3	3	1	3	1	1	1	1	1	2	3	3	2	3
527	2024-03-17	云南	2	13	7	143	49	1	2	2	2	1	3	120			3	120	2	5	5	5	2	3	3	5	3	3	3	3	3	5	3	2	3	3	4	3	3	1	1
528	2024-03-17	云南	1	13	7	153	52	1	2	2	1	1	2	60	4	60	5	120	1	3	1	1	1	1	1	1	1	1	1	1	1	1	1	1	1	1	1	1	1	1	1
529	2024-03-17	云南	1	14	8	160	65	1	2	1	2	1	4	60	3	60	3	60	1	1	1	1	1	1	1	1	1	1	1	1	1	1	1	1	1	1	1	1	1	1	1
530	2024-03-17	云南	2	14	8	161	47	1	2	2	2	1	4	35					1	1	1	5	1	1	5	1	1	1	1	1	1	1	1	1	1	1	1	1	1	1	1
531	2024-03-17	云南	1	13	7	154	55	1	2	1	2	1			3	30			1	1	1	2	1	1	1	1	1	1	1	1	2	1	1	1	1	1	1	1	1	1	1
532	2024-03-17	云南	1	14	8	155	60	1	2	2	1	2			4	20			1	1	1	2	1	2	1	2	2	2	2	3	1	1	1	1	1	1	2	2	2	1	1
533	2024-03-17	云南	2	13	7	154	47	1	2	2	2	1	3	30	2	30	2	30	1	1	1	1	1	1	1	1	1	1	1	1	1	1	1	1	1	1	2	2	1	1	1
534	2024-03-17	云南	2	13	7	146	50	1	2	2	2	2	2	35					1	2	2	1	1	2	2	3	3	3	3	2	3	3	2	2	2	1	3	3	2	2	2
535	2024-03-17	云南	1	14	8	154	60	1	2	1	1	4			3	35			5	5	5	5	5	5	5	5	5	5	5	5	5	1	1	1	1	1	1	1	1	1	1
536	2024-03-17	云南	2	13	7	147	45	2	1	2	1	2	2	15					1	1	1	1	1	1	1	1	3	2	2	3	2	3	3	2	5	1	2	3	2	1	1
537	2024-03-17	云南	1	15	8	170	61	2	1	2	1	1	2	30			4	25	1	1	1	1	1	1	1	1	1	3	3	3	1	1	1	1	1	1	1	1	1	1	1
538	2024-03-17	云南	2	13	7	150	44	2	1	2	1	2					4	60	3	4	1	2	1	2	1	2	2	3	2	3	2	1	2	3	4	3	3	2	3	3	3
539	2024-03-17	云南	1	13	7	155	51	1	2	2	2	2			3	30	3	20	1	1	1	1	1	1	3	1	1	1	1	4	1	1	1	1	1	1	2	3	2	1	1
540	2024-03-17	云南	2	13	7	146	39	2	1	2	1	4	2	15	2	15	2	20	2	3	2	2	2	2	3	3	3	4	3	3	2	4	3	5	3	3	4	3	3	3	3
541	2024-03-17	云南	2	13	7	145	37	2	1	2	1	1	2	15	2	120	2	120	1	2	2	2	1	1	1	1	3	3	3	1	1	3	2	2	3	1	2	3	3	2	1
542	2024-03-17	云南	1	13	7	154	53	1	2	2	2	1			2	60			1	3	2	2	1	3	3	3	2	2	3	3	4	2	2	3	2	1	3	4	2	2	1
543	2024-03-17	云南	1	13	7	160	52	2	1	2	1	1	2	60					1	1	1	1	1	1	1	1	1	1	1	1	1	1	1	1	1	1	1	1	1	1	1
544	2024-03-17	云南	1	13	7	161	43	2	1	2	2	2			4	60			2	1	3	1	1	1	2	1	1	1	1	1	1	3	1	4	1	1	3	1	1	1	1
545	2024-03-17	云南	2	14	8	162	42	2	1	2	1	4	6	60			4	120	2	5	5	5	2	4	5	5	5	5	5	5	5	3	2	3	4	5	5	3	5	5	5
546	2024-03-17	云南	2	14	8	154	44	1	2	2	2	2	3	30					1	3	2	3	1	2	3	2	1	3	3	1	1	1	1	2	1	1	2	1	3	3	2
547	2024-03-17	云南	2	13	7	145	37	2	1	2	1	4	2	120	2	25	2	25	2	2	2	3	1	1	2	2	3	2	2	2	3	1	2	1	2	2	2	2	2	3	3
548	2024-03-17	云南	1	13	7	160	54	2	2	2	1	4			3	35			2	2	2	2	2	2	2	2	3	3	3	3	4	3	3	3	3	3	3	3	3	3	3
549	2024-03-17	云南	1	14	8	171	59	1	2	2	2	1	7	30	7	60			1	1	1	3	1	1	1	1	1	1	1	1	1	1	1	1	1	1	1	1	1	1	3
550	2024-03-17	云南	1	13	7	155	46	2	1	2	1	3			2	15	2	20	1	1	1	2	2	3	3	3	3	3	3	3	3	3	3	3	3	3	3	3	2	3	3
551	2024-03-17	云南	1	13	7	155	46	1	2	2	1	3			7	30			1	1	1	1	1	3	3	2	2	2	3	2	2	2	2	2	3	2	4	4	4	2	2
552	2024-03-17	云南	2	14	8	146	49	1	2	2	1	2	3	30	2	120	2	20	1	1	1	2	1	2	2	2	2	2	2	2	2	2	2	1	1	1	2	2	2	1	2
553	2024-03-17	云南	1	14	8	158	52	1	2	2	2	1	4	30	7	60			1	1	1	1	1	2	3	1	2	2	2	1	2	1	1	1	1	1	2	3	1	1	1
554	2024-03-17	云南	1	13	7	155	46	1	2	1	2	1	6	30	7	30			1	1	1	1	1	1	1	1	1	1	1	1	1	1	1	1	1	1	1	1	1	1	1
555	2024-03-17	云南	2	14	8	150	43	1	2	2	2	3	5	60	5	60			1	2	2	2	1	1	2	2	2	2	2	3	2	1	1	2	2	2	3	3	3	3	3
556	2024-03-17	云南	2	13	7	146	35	2	1	2	1	3	4	60	2	120	4	20	1	3	3	3	1	1	2	3	3	2	3	3	2	2	2	3	2	2	2	3	2	3	2
557	2024-03-17	云南	1	14	8	155	35	2	1	2	1	2	3	40					1	1	1	1	1	1	1	2	1	1	1	4	1	1	1	1	1	1	1	1	2	1	3
558	2024-03-17	云南	1	13	7	153	47	2	1	2	1	1	2	35					1	2	2	2	1	1	1	3	1	1	1	1	1	1	1	1	1	1	1	1	1	1	1
559	2024-03-17	云南	1	15	8	168	60	1	2	2	2	1	4	120	3	60	5	120	1	1	1	1	1	1	1	1	1	1	1	1	1	1	1	1	1	1	1	1	1	1	1
560	2024-03-17	云南	2	15	8	155	42	1	1	2	2	2			3	40			1	1	1	1	1	1	1	1	3	3	3	3	4	1	1	1	1	1	3	3	2	3	3
561	2024-03-17	云南	2	15	8	151	54	1	2	2	1	1	7	60					1	1	1	3	1	1	3	2	2	2	2	2	2	1	1	1	1	1	1	1	1	1	1
562	2024-03-17	云南	2	15	8	156	55	1	2	2	1	3	6	30	2	15	6	20	2	3	3	3	1	1	3	3	3	3	3	2	3	3	3	2	2	3	3	3	3	3	2
563	2024-03-17	云南	2	13	7	145	37	1	2	2	2	1			6	35	2	120	1	1	1	3	1	1	1	1	1	1	3	1	3	1	1	1	1	1	3	3	3	1	2
564	2024-03-17	云南	2	13	7	145	43	2	2	2	1	1	7	15					1	1	1	2	1	1	2	2	1	1	1	1	1	1	1	1	1	1	2	2	1	1	1
565	2024-03-17	云南	1	13	7	150	45	2	2	2	1	1			4	30			1	4	5	3	1	1	3	2	2	3	4	5	1	3	5	4	3	4	4	5	5	5	4
566	2024-03-17	云南	2	13	7	155	36	2	1	2	1	1	3	15					1	1	1	2	1	1	2	2	1	1	1	2	1	1	1	1	1	1	1	1	2	3	2
567	2024-03-17	云南	2	14	8	162	45	1	2	2	2	2	5	120					1	1	1	2	1	4	2	2	3	3	3	2	2	2	2	2	2	2	2	3	3	2	3
568	2024-03-17	云南	1	14	8	160	65	1	2	2	2	1	5	120	6	120	6	20	1	1	1	1	1	1	3	1	2	1	3	1	3	1	1	1	1	1	2	2	2	1	1
569	2024-03-17	云南	1	13	7	151	46	1	2	2	2	2			5	35			1	1	1	1	1	3	4	2	3	4	4	2	2	1	1	2	1	1	3	4	2	2	2
570	2024-03-17	云南	2	15	8	157	50	2	1	2	1	2					4	120	1	1	1	1	1	1	1	1	3	3	3	3	3	3	3	3	2	2	4	4	4	4	4
571	2024-03-17	云南	2	13	7	145	42	2	1	2	1	4	5	120			3	120	3	3	3	3	2	2	3	3	3	2	3	3	2	2	3	2	3	2	2	2	3	2	3
572	2024-03-17	云南	2	13	7	145	51	2	2	2	2	2	7	120			5	120	1	1	1	1	1	1	1	1	3	3	3	5	1	1	1	1	1	1	1	1	1	3	1
573	2024-03-17	云南	2	14	8	157	44	2	1	2	1	3	6	60			4	120	1	1	1	1	1	1	1	1	3	3	3	3	3	2	2	3	2	2	3	3	3	3	1
574	2024-03-17	云南	2	14	8	157	44	2	1	2	1	2	4	60			4	120	1	1	1	1	1	1	1	1	3	3	3	3	3	2	2	3	2	2	3	3	3	3	3
575	2024-03-17	云南	2	14	8	162	46	1	2	2	2	1	2	120	2	120	2	20	1	1	1	1	1	1	1	1	1	1	1	1	1	1	1	1	1	1	1	1	1	1	1
576	2024-03-17	云南	2	13	7	143	35	2	1	2	1	1	5	30					2	2	2	2	1	1	3	3	3	3	3	3	4	2	2	2	2	1	3	3	3	3	1
577	2024-03-17	云南	2	13	7	141	35	2	2	2	1	3	4	40					3	4	4	3	1	1	3	4	1	1	1	3	3	1	1	1	3	3	1	3	3	3	1
578	2024-03-17	云南	1	13	7	160	45	2	1	2	1	1					2	30	1	1	1	1	1	1	1	1	1	1	1	1	1	1	1	1	1	1	1	1	1	1	1
579	2024-03-17	云南	2	13	7	150	47	2	1	2	1	1			4	60			1	2	3	2	1	1	3	3	2	3	2	3	3	1	1	2	3	5	3	3	3	2	2
580	2024-03-17	云南	1	13	7	165	46	2	1	2	1	4					2	45	1	3	2	3	1	2	3	3	3	5	3	5	4	5	3	3	3	3	5	3	5	2	2
581	2024-03-17	云南	2	14	8	156	44	2	1	2	1	2	4	30					3	1	1	3	1	1	1	1	1	1	1	2	1	1	1	1	1	1	3	1	3	1	3
582	2024-03-17	云南	1	15	8	170	64	1	2	2	2	3			3	30			1	1	1	1	1	1	4	3	3	3	3	1	3	2	3	1	2	2	2	2	3	2	2
583	2024-03-17	云南	2	15	8	150	50	1	2	2	1	2			4	30	5	30	1	1	1	2	1	1	3	2	1	1	1	4	5	1	1	1	1	1	1	1	1	1	1
584	2024-03-17	云南	1	15	8	170	54	1	2	2	1	1			4	35			1	1	1	1	1	1	4	1	1	1	3	5	5	1	1	1	1	1	1	1	1	1	1
585	2024-03-17	云南	2	15	8	154	53	1	1	2	1	4					3	40	1	3	3	3	1	1	3	4	3	3	3	3	3	1	1	1	2	2	2	2	1	1	2
586	2024-03-17	云南	2	15	8	148	49	1	2	2	2	1	2	60					1	1	1	1	1	1	1	1	2	3	2	1	2	1	1	1	1	1	3	2	1	1	1
587	2024-03-17	云南	1	15	8	170	50	1	2	2	2	2			7	35	6	45	1	1	1	2	1	1	1	1	2	3	3	2	3	2	2	2	2	2	2	2	2	1	1
588	2024-03-17	云南	1	15	8	170	56	1	1	2	1	2			5	35			1	1	1	1	1	1	1	1	1	1	1	1	1	1	1	1	1	1	1	1	1	1	1
589	2024-03-17	云南	1	15	8	170	57	1	2	1	2	3					5	60	1	3	3	2	1	1	3	3	2	2	3	5	2	2	1	2	2	1	3	2	1	2	2
590	2024-03-17	云南	2	15	8	154	55	1	1	2	1	3					2		2	3	2	3	1	2	3	4	3	3	3	3	3	2	2	2	2	2	3	2	3	1	1
591	2024-03-17	云南	2	15	8	162	51	1	1	2	2	4	2	120	2	30	2	30	1	1	1	2	1	1	1	1	1	1	2	3	2	2	2	2	1	1	3	2	2	2	3
592	2024-03-17	云南	1	14	8	155	57	2	1	2	2	2	6	30	6	60	7	60	3	1	2	5	1	1	1	1	1	1	1	5	1	1	1	1	1	1	3	4	2	3	4
593	2024-03-17	云南	1	14	8	155	56	1	1	2	1	3			7	60	4	20	1	1	1	1	1	1	1	1	1	1	1	1	1	1	1	1	1	1	1	1	1	1	1
594	2024-03-17	云南	1	14	8	158	64	1	1	2	2	2	7	30	7	30	7	60	1	1	1	1	1	1	1	1	1	3	1	1	1	1	1	1	1	1	1	1	1	1	1
595	2024-03-17	云南	2	13	7	141	45	1	2	2	2	2	3	30	7	30	7	30	2	3	3	3	1	1	2	3	1	1	1	2	3	3	1	1	1	1	1	1	1	1	1
596	2024-03-17	云南	2	13	7	141	44	1	1	2	1	3	6	35	6	30	4	30	1	1	1	1	1	1	3	1	1	3	3	1	2	1	1	1	1	1	1	3	1	1	1
597	2024-03-17	云南	2	13	7	143	45	1	1	2	1	1	2	120					1	1	1	1	1	1	1	1	1	1	1	1	1	1	1	1	1	1	1	1	1	1	1
598	2024-03-17	云南	1	14	8	165	52	2	1	2	1	1	2	120	7	60	7	60	1	1	1	1	1	1	1	1	1	1	1	2	1	1	1	2	1	1	2	2	1	1	1
599	2024-03-17	云南	2	13	7	144	43	1	1	2	2	2	2	30	2	30	6	30	1	1	1	3	1	1	3	2	2	2	2	2	2	1	1	1	1	1	1	1	1	2	2
600	2024-03-17	云南	2	13	7	143	45	1	2	2	1	2	5	15	5	30	6	20	1	3	2	1	1	1	1	1	2	2	2	2	3	1	1	1	1	1	1	2	1	1	2
601	2024-03-17	云南	1	13	7	153	47	1	1	2	1	1	5	30	7	60	4	60	1	1	2	2	1	1	1	2	1	1	1	1	1	1	1	1	2	1	1	1	2	1	1
602	2024-03-17	云南	1	14	8	167	56	1	2	2	1	2			4	120	4	30	1	3	3	3	1	2	2	3	2	2	3	2	2	2	3	2	3	2	2	2	2	1	1
603	2024-03-17	云南	2	14	8	163	47	1	2	2	1	1					4	20	1	1	1	1	1	1	1	2	1	1	1	1	1	1	1	1	1	1	2	1	1	1	1
604	2024-03-17	云南	2	14	8	160	44	1	1	2	1	1	6	30			5	60	1	1	1	1	1	1	2	1	1	2	2	1	1	1	1	1	1	1	2	1	1	1	1
605	2024-03-17	云南	1	13	7	154	49	1	1	2	2	1					7	60	1	1	1	1	1	1	1	1	1	1	1	1	1	1	1	1	1	1	1	1	1	1	1
606	2024-03-17	云南	2	14	8	146	48	1	1	2	1	1	7	120	7	30	7	30	1	1	1	1	1	1	1	1	1	1	1	1	1	2	2	2	1	1	1	1	1	1	1
607	2024-03-17	云南	2	13	7	142	46	1	1	2	2	1	3	15	4	60	4	30	1	1	1	1	1	1	1	1	1	1	1	1	1	1	1	1	1	1	1	1	1	1	1
608	2024-03-17	云南	1	14	8	170	60	1	2	2	2	1	4	120	7	35	7		2	3	3	3	1	1	1	3	3	3	3	3	3	3	3	3	3	1	3	3	3	3	1
609	2024-03-17	云南	2	13	7	140	45	2	2	2	1	1	3	30	4	30	3	30	1	1	1	1	1	2	2	2	2	3	2	2	2	1	1	1	1	1	2	2	2	2	2
610	2024-03-17	云南	1	14	8	160	51	1	1	2	2	1	7	60	7	120	7	45	1	1	1	1	1	1	1	1	1	2	3	2	2	1	2	1	2	1	3	2	3	2	1
611	2024-03-17	云南	1	13	7	153	50	1	1	2	1	1	2	30	3	60	3	30	1	1	1	1	1	2	2	1	1	1	1	1	1	1	1	1	1	1	1	1	1	1	1
612	2024-03-17	云南	1	15	8	170	61	1	1	2	1	1	3	120	6	60	7	60	1	1	1	1	1	1	1	1	1	1	1	1	1	1	1	1	1	1	1	1	1	1	1
613	2024-03-17	云南	1	14	8	162	55	1	1	2	1	1	4	40					1	1	1	1	1	1	1	1	1	1	1	1	1	1	1	1	1	1	1	1	1	1	1
614	2024-03-17	云南	1	13	7	152	45	2	1	2	1	1	6	120			4	60	1	1	1	1	1	1	1	2	1	1	1	1	1	1	1	1	1	1	1	1	1	1	1
615	2024-03-17	云南	1	14	8	166	64	2	1	2	1	1	2	120	6	30			1	1	1	1	1	1	1	1	1	1	1	1	1	1	1	1	1	1	1	3	3	1	1
616	2024-03-17	云南	2	14	8	149	44	1	1	2	1	2	7	30	7	35	7	30	2	2	2	2	2	2	3	2	2	2	2	2	2	3	2	2	2	2	1	1	1	1	1
617	2024-03-17	云南	1	14	8	155	50	1	1	2	1	1	2	30	2	60			1	1	1	2	1	1	1	1	2	3	2	1	2	1	1	1	1	1	1	1	1	1	1
618	2024-03-17	云南	1	13	7	155	47	1	1	2	2	1	7	120	7	60	5	45	1	1	1	1	1	1	3	1	1	1	1	3	2	1	1	1	1	1	2	1	2	1	2
619	2024-03-17	云南	2	14	8	155	46	1	2	2	1	2	2	30			2	20	1	1	3	3	1	3	3	2	1	1	1	1	1	1	1	1	1	1	1	1	1	1	1
620	2024-03-17	云南	1	13	7	160	57	1	1	2	1	2			7	25	5	120	1	1	1	1	1	1	1	1	3	1	1	5	1	1	1	1	1	1	3	1	1	1	2
621	2024-03-17	云南	2	13	7	144	52	1	1	2	2	1	2	30	2	30	2	45	1	1	1	1	1	1	1	1	1	1	1	1	1	1	1	1	1	1	1	1	1	1	1
622	2024-03-17	云南	1	14	8	170	60	1	1	2	1	1	2	30	2	30	2	30	1	1	1	1	1	2	3	1	1	3	3	1	1	3	3	3	1	3	3	3	3	1	1
623	2024-03-17	云南	2	13	7	143	37	1	2	2	1	1	2	30	6	60			1	1	1	1	1	1	1	3	1	1	1	1	3	1	1	1	1	1	2	2	3	2	2
624	2024-03-17	云南	1	13	7	155	45	2	1	2	1	2	2	120	6	35	6	30	1	1	1	1	1	1	2	2	2	2	3	2	2	2	2	2	2	2	2	2	2	2	2
625	2024-03-17	云南	2	13	7	142	50	1	2	2	1	3			5	25			2	3	3	4	1	5	4	4	4	4	4	3	4	3	3	3	3	3	4	4	5	3	3
626	2024-03-17	云南	2	13	7	142	43	1	1	2	1	2			4	30			1	1	1	1	1	1	2	2	2	2	3	2	2	2	2	1	2	2	2	2	2	2	1
627	2024-03-17	云南	2	13	7	141	43	2	1	2	1	2			7	60			2	2	2	2	2	2	2	3	2	2	2	3	2	2	2	2	2	2	2	2	2	2	2
628	2024-03-17	云南	1	14	8	154	55	1	1	2	1	1			7	25			1	1	1	1	1	1	1	1	1	1	1	1	1	1	1	1	1	1	1	2	1	1	1
629	2024-03-17	云南	1	14	8	160	53	1	1	2	1	1	2	30	6	60	2		1	1	1	3	1	1	1	1	1	1	1	1	1	1	1	1	1	1	1	1	2	1	1
630	2024-03-17	云南	2	14	8	144	45	1	2	2	2	1					4	30	1	2	2	3	1	1	2	2	3	3	3	2	2	2	2	2	2	2	1	2	2	1	2
631	2024-03-17	云南	2	14	8	157	41	1	1	2	2	1	3	15	6	25	5	30	1	1	1	1	1	1	1	1	2	2	2	1	2	2	2	1	1	1	1	1	1	1	1
632	2024-03-17	云南	2	13	7	145	51	1	1	1	2	1			6	60	2		1	1	1	1	1	1	1	1	1	1	1	1	1	1	1	1	1	1	1	1	1	1	1
633	2024-03-17	云南	1	14	8	167	55	1	1	2	1	4	2	120	4	60	3	20	1	1	1	1	1	1	3	2	3	3	4	3	5	3	3	2	1	2	1	2	2	1	1
634	2024-03-17	云南	1	14	8	171	65	1	1	2	1	4	6	60	7	60	4	60	1	2	2	2	1	1	3	3	1	2	3	1	2	1	1	1	2	1	2	3	2	1	1
635	2024-03-17	云南	1	13	7	159	57	1	2	2	1	1	5	120	5	15	5	30	1	1	1	1	1	1	1	1	1	1	1	1	1	1	1	2	1	1	2	3	2	1	1
636	2024-03-17	云南	1	13	7	160	45	1	1	2	2	4	2	30	4	35	3	45	1	3	3	3	1	1	3	3	3	3	3	3	3	3	3	3	3	3	3	3	3	3	3
637	2024-03-17	云南	1	13	7	161	48	2	2	2	1	3	3	120	2	60	3	120	2	2	2	2	1	2	2	2	3	4	4	2	2	2	3	2	2	2	5	5	5	2	2
638	2024-03-17	云南	1	13	7	162	46	1	1	2	1	1	2	15	2	30			1	1	1	1	1	1	1	1	1	1	1	1	1	1	1	1	1	1	1	2	1	1	1
639	2024-03-17	云南	2	15	8	159	56	1	2	2	2	1	2	15	6	120	3	30	1	1	1	1	1	1	1	1	1	1	1	1	1	3	2	2	1	1	1	1	1	1	1
640	2024-03-17	云南	1	13	7	165	55	1	2	2	2	1	2	30	2	120	2	120	1	1	3	5	1	1	1	3	1	1	1	1	1	1	1	1	1	1	1	1	1	1	3
641	2024-03-17	云南	1	13	7	155	45	1	1	2	2	1	3	40					1	1	1	1	1	4	2	3	2	3	3	3	3	3	3	3	3	3	3	3	3	3	3
642	2024-03-17	云南	1	14	8	157	49	1	1	2	1	1	4	15	7	30	7	60	1	1	1	1	1	1	2	1	1	3	2	2	2	1	1	1	1	1	1	1	1	1	1
643	2024-03-17	云南	1	14	8	170	60	1	2	2	2	2	2	60	2	60	2	60	1	1	2	2	1	2	1	1	2	2	2	2	2	2	2	2	1	2	2	2	2	2	2
644	2024-03-17	云南	1	13	7	154	50	1	1	2	2	1	3	50	2	120	3	60	1	1	1	1	1	1	1	1	1	1	1	1	1	1	1	1	1	1	1	1	1	1	1
645	2024-03-17	云南	2	14	8	145	45	1	1	2	1	2	7	30	6	30	5	30	1	2	2	2	1	1	2	2	3	3	3	2	3	1	1	1	1	1	2	2	1	2	1
646	2024-03-17	云南	2	13	7	143	51	1	2	2	2	3					6	30	1	1	1	1	1	1	3	3	3	3	3	3	3	3	2	1	1	1	3	2	2	3	2
647	2024-03-17	云南	2	14	8	142	44	1	2	2	1	1	2	60	6	60			1	3	2	1	1	1	1	2	1	1	1	1	1	1	1	1	1	1	1	1	1	1	1
648	2024-03-17	云南	2	13	7	144	45	1	1	2	2	2					2	30	1	1	1	1	1	1	1	1	1	1	1	1	1	1	1	1	1	1	3	3	4	1	1
649	2024-03-17	云南	2	13	7	143	50	1	1	2	1	2			5	40			1	1	1	3	1	1	3	2	2	2	3	1	2	1	2	2	2	2	3	3	3	1	1
650	2024-03-17	云南	2	13	7	143	43	1	1	2	1	3	4	120					2	2	2	2	1	1	2	2	3	3	3	3	3	2	2	2	2	2	2	3	3	2	2
651	2024-03-17	云南	2	14	8	145	46	1	2	2	1	1					5	30	1	1	1	1	1	1	1	1	1	1	1	1	1	1	1	1	1	1	1	1	1	3	1
652	2024-03-17	云南	2	13	7	145	43	1	1	2	2	1					6	60	1	1	1	1	1	1	1	1	3	3	3	3	3	1	1	1	1	1	1	1	1	1	1
653	2024-03-17	云南	1	13	7	143	49	1	1	2	1	1	4	40					1	1	1	1	1	1	2	1	2	3	2	2	2	1	2	2	1	1	4	3	2	1	2
654	2024-03-17	云南	2	13	7	142	50	1	2	2	1	1			7	30	7	60	1	1	1	1	1	1	1	1	2	3	4	5	1	3	2	1	1	1	1	1	1	1	1
655	2024-03-17	云南	1	13	7	144	48	1	2	2	2	1					2	120	1	2	5	2	1	1	1	3	3	3	3	3	3	2	2	2	2	2	3	4	2	2	2
656	2024-03-17	云南	2	13	7	143	57	1	1	2	1	2	2	120	2	60			1	1	1	2	1	1	3	2	3	3	3	2	1	3	3	2	2	2	3	1	3	2	3
657	2024-03-17	云南	2	13	7	143	44	1	1	2	1	1			3	30			1	1	1	1	1	1	1	1	1	1	1	1	1	1	1	1	1	1	1	1	1	1	1
658	2024-03-17	云南	2	13	7	145	40	2	1	2	1	1					2	60	1	1	1	1	1	1	1	1	1	1	1	1	1	1	1	1	1	1	1	1	1	1	1
659	2024-03-17	云南	2	13	7	145	50	1	2	2	2	1	7	30	6	35	3	30	1	1	1	1	1	1	1	1	1	1	1	1	1	1	1	1	1	1	1	1	1	1	1
660	2024-03-17	云南	2	14	8	143	47	2	1	2	2	1	6	120	6	35			1	2	2	1	1	1	1	1	1	1	1	1	1	1	1	1	1	1	1	1	1	1	1
661	2024-03-17	云南	2	13	7	142	45	1	1	2	1	3			6	60	6	60	2	1	2	3	1	2	3	3	3	3	3	3	3	2	2	1	2	1	2	2	3	2	2
662	2024-03-17	云南	1	13	7	144	47	1	2	2	2	1	5	120	7	60	7	60	2	2	2	2	2	2	2	2	2	2	2	2	2	2	1	2	2	2	2	2	2	2	1
663	2024-03-17	云南	1	13	7	143	51	1	1	2	2	1	2	30	2	30	2	30	1	1	1	1	1	1	1	1	1	1	1	1	1	1	1	1	1	1	1	1	1	1	1
664	2024-03-17	云南	1	14	8	143	50	1	2	2	2	2			7	30	2	30	1	2	2	2	1	1	3	2	3	3	3	1	3	1	1	1	1	1	2	2	1	2	2
665	2024-03-17	云南	2	14	8	145	44	1	1	2	1	2	2	30	6	35	6	25	1	1	1	2	1	1	2	2	1	1	3	1	2	1	2	1	1	2	1	2	1	1	1
666	2024-03-17	云南	1	13	7	145	49	1	1	2	1	1	7	30	7	30	4	30	1	1	1	2	1	1	1	1	1	1	1	1	1	1	1	1	1	1	1	1	1	1	1
667	2024-03-17	云南	2	14	8	143	48	1	2	2	1	3	2	120	3	25	6	60	1	2	2	3	1	2	2	2	2	2	2	1	2	2	2	2	2	2	2	3	3	2	3
668	2024-03-17	云南	1	13	7	142	50	1	1	2	1	2	3	60	5	60	3	60	1	1	1	1	1	1	1	1	1	1	1	1	1	1	1	1	1	1	1	1	1	1	1
669	2024-03-17	云南	1	14	8	144	52	1	1	2	1	4	6	15	4	35	6	30	1	3	2	1	1	1	3	2	3	3	3	3	2	2	2	1	3	1	1	1	1	1	1
670	2024-03-17	云南	2	13	7	143	56	1	1	2	1	4			4	60	7	60	1	3	3	3	5	2	4	3	4	4	3	3	5	2	2	3	3	5	2	5	4	3	3
671	2024-03-17	云南	2	14	8	143	46	2	1	2	1	3					2	30	1	3	3	3	1	1	2	2	3	2	3	3	3	2	2	1	2	2	2	2	2	1	1
672	2024-03-17	云南	1	13	7	145	54	1	1	2	1	2	7	35	7	35	7	50	1	3	3	3	1	1	3	3	1	1	1	2	2	2	1	1	1	2	2	2	2	2	2
673	2024-03-17	云南	1	14	8	145	50	1	1	2	1	2	4	40					1	1	1	1	1	1	2	1	2	1	1	3	2	2	1	1	2	1	3	2	3	1	1
674	2024-03-17	云南	2	14	8	143	47	1	1	2	1	3			2	60	3	60	1	3	2	3	1	1	3	3	4	4	4	2	5	3	2	1	1	1	2	2	2	2	1
675	2024-03-17	云南	2	13	7	142	42	1	1	2	2	2	7	60	7	60	7	60	1	1	1	1	1	1	1	1	1	1	1	1	1	1	1	1	1	1	1	3	2	2	1
676	2024-03-17	云南	2	14	8	144	41	1	1	2	2	1	2	30	2	30	4	30	1	1	1	1	1	2	1	1	1	1	1	1	1	1	1	1	1	1	1	1	1	1	1
677	2024-03-17	云南	1	14	8	143	52	1	1	2	1	1	7	15	5	15	6	30	1	1	1	1	1	1	2	1	2	2	2	1	1	1	1	1	1	1	1	1	1	1	1
678	2024-03-17	云南	2	13	7	143	45	1	1	1	2	4					5	45	1	3	3	1	1	1	3	3	1	1	4	1	4	1	1	4	1	1	1	5	1	1	1
679	2024-03-17	云南	1	13	7	145	47	1	1	2	2	2			3	60	2	60	1	1	1	1	1	1	1	1	2	2	2	2	2	2	2	2	2	2	2	4	2	2	2
680	2024-03-17	云南	1	13	7	145	45	1	2	2	2	1					6	20	1	1	1	1	1	1	1	1	1	1	1	1	1	1	1	1	1	1	1	1	1	1	1
681	2024-03-17	云南	1	13	7	143	51	1	1	2	1	1			4	40			1	1	1	1	1	1	1	1	1	1	1	4	2	4	2	2	1	2	1	1	1	1	1
682	2024-03-17	云南	1	13	7	142	47	1	1	2	2	1	6	15	4	120	5	50	1	1	1	1	1	1	1	1	1	1	1	3	2	1	1	1	1	1	1	1	1	1	1
683	2024-03-17	云南	2	14	8	144	48	1	1	2	1	2							1	2	2	2	2	2	2	2	1	1	1	1	1	1	1	1	1	1	2	2	2	2	2
684	2024-03-17	云南	1	14	8	143	55	2	1	2	1	4	7	30	3	30	6	30	1	1	1	1	1	1	1	1	3	3	3	3	3	2	2	2	2	2	3	3	2	1	1
685	2024-03-17	云南	1	13	7	143	45	1	1	2	1	1	4	60	4	60	6	60	1	1	1	1	1	1	1	1	1	1	1	1	1	1	1	1	1	1	1	1	1	1	1
686	2024-03-17	云南	1	14	8	145	45	1	2	2	2	3	4	30					1	1	1	1	1	2	3	2	1	1	1	1	1	1	1	1	1	1	3	3	2	1	1
687	2024-03-17	云南	2	13	7	145	46	1	1	2	1	2	3	120	3	120	3		3	2	1	1	1	1	3	1	4	4	1	4	3	2	1	1	1	1	3	1	3	1	1
688	2024-03-17	云南	2	13	7	143	42	2	1	2	1	2	2	60	2	30	2	30	1	1	2	2	2	2	2	2	1	2	2	2	2	2	2	2	2	2	2	2	2	2	2
689	2024-03-17	云南	1	14	8	142	55	1	1	2	2	3	6	60	6	60	2	60	1	1	1	1	1	1	1	2	2	1	2	2	3	1	2	1	1	1	2	2	2	1	1
690	2024-03-17	云南	2	13	7	144	44	1	1	2	1	2	2	30	7	60	4	120	1	2	2	3	2	1	3	1	3	4	3	2	2	2	1	3	1	1	3	3	2	1	1
691	2024-03-17	云南	2	14	8	143	44	1	1	2	1	2	7	120	7	120	7	120	1	1	1	1	1	1	1	1	1	1	1	1	1	1	1	1	1	1	1	1	1	1	1
692	2024-03-17	云南	1	14	8	143	54	1	1	2	1	2	3	60	6	120	4	60	1	1	1	1	1	1	1	1	1	1	1	1	1	1	1	1	1	1	1	1	1	1	1
693	2024-03-17	云南	2	14	8	145	45	1	1	2	1	4	4	15	7	60	7	30	1	1	1	1	1	1	1	1	1	3	3	2	2	1	1	1	1	1	1	1	1	1	1
694	2024-03-17	云南	1	13	7	158	51	1	1	2	1	2			4	30			1	1	1	1	1	1	1	1	1	1	1	1	1	1	1	1	1	1	3	3	3	3	3
695	2024-03-17	云南	2	13	7	145	37	1	2	2	1	3	7	60	4	60	2	60	1	1	1	3	1	1	1	1	1	1	1	1	1	1	5	1	1	1	1	1	1	1	1
696	2024-03-17	云南	2	14	8	162	51	1	1	2	2	2			6	35	6	30	1	2	2	1	1	1	2	2	2	2	2	2	2	1	1	1	1	1	1	1	1	1	2
697	2024-03-17	云南	1	13	7	165	47	1	1	2	1	4	6	60	4	60	4	60	1	1	1	1	1	1	3	1	1	1	1	3	2	1	2	1	1	1	1	1	1	1	1
698	2024-03-17	云南	2	13	7	143	39	1	1	2	2	3	7	60	7	60	7	20	1	1	1	1	1	1	1	1	1	1	1	1	1	5	5	1	5	1	1	1	1	1	1
699	2024-04-03	重庆	2	13	7	143	46	1	1	2	1	2			3	30	6	45	1	3	3	1	1	1	3	2	2	2	1	1	1	1	1	1	1	1	1	2	1	1	1
700	2024-04-03	重庆	2	14	8	145	40	1	2	2	1	2			4	25			1	3	2	1	5	3	1	3	1	1	1	3	1	4	4	4	3	1	5	5	5	5	1
701	2024-04-03	重庆	1	13	7	155	54	1	1	2	1	3	2	60	6	30	5	60	1	1	1	2	1	1	3	2	1	2	2	2	2	3	2	2	1	1	2	1	2	1	1
702	2024-04-03	重庆	2	13	7	141	48	1	1	2	1	2	4	30	5	60	5	20	1	1	1	1	1	1	1	1	1	3	1	1	1	1	1	1	1	1	1	2	2	1	1
703	2024-04-03	重庆	2	13	7	150	50	1	2	2	1	2							2	1	1	1	1	1	1	1	1	1	1	1	1	1	1	1	1	1	1	1	1	1	1
704	2024-04-03	重庆	1	13	7	165	50	2	1	2	1	4	6	30	7	60			1	1	1	1	1	1	1	1	1	1	1	3	1	1	1	1	1	1	1	1	1	1	1
705	2024-04-03	重庆	1	13	7	155	51	1	1	2	1	2	2	30	2	30	7	30	1	2	3	4	1	2	3	3	1	3	3	1	2	1	1	1	1	1	2	4	2	2	2
706	2024-04-03	重庆	2	13	7	141	49	1	1	2	1	2	7	60	7	35	7	45	1	1	1	1	1	1	1	1	1	1	1	4	1	1	1	1	1	1	3	2	3	1	1
707	2024-04-03	重庆	2	14	8	163	46	1	1	2	1	3	3	15	6	30	6	60	1	1	1	1	1	1	1	1	1	2	2	3	1	1	1	1	1	1	1	1	1	2	1
708	2024-04-03	重庆	1	14	8	170	60	1	2	2	1	2			6	60	4	60	2	2	2	2	1	2	1	3	2	1	2	2	1	1	1	1	1	1	3	2	2	3	3
709	2024-04-03	重庆	2	13	7	141	45	1	1	2	1	4	4	60	3	30	4	120	1	1	1	1	1	1	3	1	3	3	3	3	2	1	2	1	2	3	3	3	3	3	3
710	2024-04-03	重庆	1	13	7	160	51	1	2	2	1	3			7	30			1	1	1	3	1	1	4	3	1	1	1	1	1	1	1	1	1	1	1	1	1	2	1
711	2024-04-03	重庆	2	14	8	161	50	1	2	2	1	2	2	30	5	15	2	120	1	3	3	2	1	1	1	3	1	4	3	4	1	1	1	1	1	1	4	1	5	3	1
712	2024-04-03	重庆	2	13	7	141	50	1	1	2	1	2	3	30	4	30	3	45	1	1	1	1	1	1	1	1	1	1	1	1	1	1	1	1	1	1	1	1	1	1	1
713	2024-04-03	重庆	2	13	7	143	46	1	2	2	2	3	2	120	2	120	2	20	1	1	1	1	1	1	1	1	1	1	1	1	1	1	1	1	1	1	1	1	1	1	1
714	2024-04-03	重庆	2	15	8	157	55	1	1	2	1	2			3	20			1	1	1	1	1	1	1	1	1	1	1	1	1	1	1	1	1	1	1	1	1	1	1
715	2024-04-03	重庆	1	13	7	160	56	1	1	2	2	2	4	60					1	3	2	3	1	1	2	3	1	1	1	1	1	1	1	1	1	1	1	2	1	1	3
716	2024-04-03	重庆	1	14	8	160	55	1	1	2	1	3	2	30	3	30	3	30	1	1	1	1	3	3	3	3	2	2	2	2	2	2	2	2	3	2	3	3	2	3	3
717	2024-04-03	重庆	1	13	7	150	30	1	1	2	1	2	3	30	2	30	2	30	1	2	2	3	2	1	3	3	2	2	3	2	2	2	2	2	2	2	3	3	3	2	2
718	2024-04-03	重庆	1	13	7	160	47	1	1	2	1	2	4	35	7	120	7	30	1	1	1	1	1	1	1	1	2	2	3	2	3	1	1	1	2	2	3	3	3	1	2
719	2024-04-03	重庆	1	13	7	161	50	1	2	1	2	3	7	60	7	60	7	30	1	2	2	1	1	1	1	1	3	2	2	2	2	1	1	2	2	1	1	2	1	2	1
720	2024-04-03	重庆	1	13	7	154	55	1	1	2	1	4			6	15	2		1	1	1	2	1	1	2	1	1	1	1	1	1	1	1	1	1	1	3	3	3	1	2
721	2024-04-03	重庆	2	14	8	144	54	2	1	2	1	2	5	20					1	1	1	1	1	1	1	1	1	3	2	3	1	1	1	2	1	1	2	2	3	1	1
722	2024-04-03	重庆	1	13	7	154	50	1	2	2	1	3			4	30			1	1	1	1	1	1	1	1	1	1	1	1	1	1	1	1	1	1	1	1	1	1	1
723	2024-04-03	重庆	1	14	8	155	47	1	1	2	1	2					6	30	1	1	1	1	1	3	3	2	1	1	1	1	1	1	1	1	1	1	1	1	2	1	1
724	2024-04-03	重庆	1	13	7	154	47	1	1	2	1	4			3	25	2	30	1	3	2	3	2	2	1	1	2	2	3	3	3	2	2	1	1	1	2	2	2	2	2
725	2024-04-03	重庆	1	13	7	153	45	1	1	2	1	3			4	20			1	1	1	2	1	1	2	2	2	2	3	2	2	1	1	1	1	1	2	3	1	1	2
726	2024-04-03	重庆	2	13	7	143	40	1	1	2	1	2	2	120	2	60	2	25	2	2	2	2	2	2	2	2	2	2	2	2	2	2	2	2	2	2	2	2	2	2	2
727	2024-04-03	重庆	2	13	7	145	51	1	2	2	1	2	4	60	3	60	4	60	1	3	3	2	1	1	1	2	3	2	1	1	1	1	1	1	1	1	3	2	2	1	1
728	2024-04-03	重庆	2	13	7	145	47	1	2	2	1	4			4	35	4	45	1	1	1	1	1	1	2	1	1	1	2	1	1	1	1	1	1	1	2	1	2	3	3
729	2024-04-03	重庆	1	14	8	160	60	1	1	2	1	2							1	1	1	1	1	1	1	1	1	1	1	1	1	1	1	1	1	1	1	1	1	1	1
730	2024-04-03	重庆	2	14	8	143	51	1	1	2	1	2	2	30	7	60	6	60	1	2	2	2	1	1	3	2	2	1	2	3	2	1	1	1	1	1	2	2	2	2	2
731	2024-04-03	重庆	1	14	8	162	60	1	2	2	1	3					3	30	4	4	4	4	2	3	3	3	3	3	4	4	3	3	3	2	3	3	3	3	4	5	4
732	2024-04-03	重庆	2	13	7	153	40	1	1	2	2	2			4	30			1	1	1	1	1	2	3	1	2	3	3	1	3	1	1	1	2	1	2	3	4	2	2
733	2024-04-03	重庆	2	13	7	139	50	1	1	2	1	4	4	15	6	60	6	50	1	1	1	1	1	1	2	1	3	4	1	2	2	1	1	1	1	1	3	1	2	4	1
734	2024-04-03	重庆	2	14	8	160	45	1	1	2	1	3			5	30	2	30	1	2	1	1	1	1	1	2	1	1	1	1	1	2	1	1	1	1	1	2	2	1	1
735	2024-04-03	重庆	1	14	8	170	61	1	1	2	1	2	3	60	6	120	4	60	3	1	2	1	1	1	2	1	2	3	3	4	3	2	2	1	1	2	3	3	2	1	3
736	2024-04-03	重庆	2	14	8	163	54	1	1	2	1	2	3	30	6	60	6	20	1	1	1	1	1	1	3	1	3	3	3	3	3	1	2	2	1	1	1	3	2	2	2
737	2024-04-03	重庆	2	13	7	146	47	1	2	2	1	3			7	120	2	20	1	2	1	1	1	2	1	2	1	2	2	1	2	2	1	2	1	1	2	2	1	1	2
738	2024-04-03	重庆	1	13	7	157	51	1	1	2	1	4	7	60	6	60	7	60	1	2	1	2	1	1	2	2	2	2	3	3	2	1	1	1	1	1	2	2	1	2	1
739	2024-04-03	重庆	2	13	7	139	39	1	1	2	1	2	4	30					4	2	2	2	1	1	2	1	2	2	2	2	1	2	2	2	2	2	3	2	3	2	2
740	2024-04-03	重庆	2	14	8	140	45	1	1	2	1	3			6	60	3	30	3	2	3	2	1	1	2	1	4	4	4	3	3	1	3	1	1	2	3	3	1	1	1
741	2024-04-03	重庆	2	13	7	137	47	1	1	2	2	2	3	120			3	30	1	1	1	1	1	1	1	1	1	1	1	1	1	1	1	1	1	1	1	1	1	1	1
742	2024-04-03	重庆	2	13	7	150	50	1	1	2	1	2	2	30	6	15	2	45	1	2	2	2	1	1	2	2	2	2	2	2	2	2	2	1	2	2	2	2	2	1	1
743	2024-04-03	重庆	1	13	7	158	49	1	1	2	2	3	4	15	6	30	6	30	1	2	2	2	1	2	1	2	2	2	2	2	2	2	2	2	2	2	3	3	3	2	2
744	2024-04-03	重庆	2	14	8	157	46	1	2	2	1	2	4	20					1	1	1	1	1	1	1	1	1	1	1	1	1	1	1	1	1	1	1	1	1	2	2
745	2024-04-03	重庆	1	13	7	165	47	1	1	2	1	2			6	60	6	60	1	1	1	1	1	1	1	1	2	3	3	1	1	1	1	1	1	1	1	3	3	3	3
746	2024-04-03	重庆	2	13	7	138	48	1	1	2	2	3	2	60					1	1	1	1	1	1	1	1	1	1	1	1	1	1	1	1	1	1	1	1	1	1	1
747	2024-04-03	重庆	1	14	8	167	57	1	1	2	2	2	2	35	2	30			1	1	1	1	1	1	1	1	1	1	1	3	1	1	1	1	1	1	3	3	3	1	1
748	2024-04-03	重庆	2	13	7	135	46	1	1	2	2	2			3	30			1	1	1	1	1	1	1	1	1	1	1	2	1	1	1	1	1	1	1	1	1	1	1
749	2024-04-03	重庆	1	13	7	154	46	2	1	2	2	3					6	120	1	1	1	3	1	1	2	3	2	2	2	3	2	2	2	2	2	3	3	3	3	1	2
750	2024-04-03	重庆	1	13	7	158	50	1	1	2	1	2			3	15			1	1	1	1	1	1	1	1	1	1	3	1	1	1	1	1	1	1	4	1	4	1	1
751	2024-04-03	重庆	2	14	8	156	44	1	1	2	2	2	3	20					1	1	1	3	1	3	2	1	1	1	1	2	1	3	3	3	2	1	4	3	3	1	2
752	2024-04-03	重庆	2	14	8	150	47	2	1	2	1	1	3	120					1	3	2	3	1	2	2	2	3	2	1	2	2	2	2	2	1	2	2	3	3	1	1
753	2024-04-03	重庆	2	13	7	150	55	1	1	2	1	2	2	15					1	1	1	3	1	2	1	1	2	2	2	1	2	2	2	2	2	2	2	2	3	1	1
754	2024-04-03	重庆	2	13	7	143	50	1	1	2	1	2			2	120	2	30	1	1	1	1	1	1	1	1	1	2	2	3	2	1	1	1	1	2	1	2	1	1	1
755	2024-04-03	重庆	2	13	7	147	50	1	2	2	2	3			7	120	7	20	3	3	3	2	1	1	4	4	4	5	4	5	5	5	4	3	3	4	3	4	3	3	3
756	2024-04-03	重庆	1	13	7	154	52	1	1	2	2	3	3	20					1	1	1	1	1	1	1	1	1	1	1	1	1	1	1	1	1	1	1	1	1	1	1
757	2024-04-03	重庆	1	13	7	163	50	1	1	2	2	4					5	30	1	1	1	1	1	1	2	3	1	1	1	1	1	1	1	1	1	1	1	1	1	1	1
758	2024-04-03	重庆	1	14	8	150	50	1	2	2	1	1	2	30			7	60	1	1	1	4	1	3	4	3	3	2	1	2	2	2	2	3	2	3	5	3	5	1	2
759	2024-04-03	重庆	2	13	7	138	37	1	1	2	1	3	7	60	5	35	3	45	1	1	1	1	1	1	1	1	1	1	1	1	1	1	1	1	1	1	1	1	1	1	1
760	2024-04-03	重庆	1	13	7	158	54	1	1	2	1	3	2	35	6	45	6	60	2	2	2	2	2	2	2	2	2	2	3	1	2	2	2	2	1	1	3	3	4	2	2
761	2024-04-03	重庆	2	13	7	135	43	1	1	2	1	1	3	30	3	60	3	120	1	1	1	1	1	1	1	1	3	3	3	3	3	2	1	1	1	1	1	2	2	1	1
762	2024-04-03	重庆	2	13	7	138	44	1	1	2	1	4	7	30	7	30	6	30	1	2	2	1	1	1	1	1	2	2	2	3	2	1	1	1	1	1	2	1	1	1	1
763	2024-04-03	重庆	2	13	7	147	45	1	1	2	2	4	4	40					3	4	4	1	1	1	1	4	4	4	3	5	5	3	3	3	2	2	3	3	1	1	1
764	2024-04-03	重庆	1	14	8	170	56	1	1	2	2	1			5	25			1	1	1	1	1	1	1	1	2	2	2	3	2	2	2	1	1	1	1	1	1	1	2
765	2024-04-03	重庆	1	14	8	155	54	1	1	2	1	3	3	120	2	35	4	60	2	2	2	1	1	1	2	2	2	2	2	2	2	1	1	1	1	1	1	1	1	2	2
766	2024-04-03	重庆	1	13	7	164	47	1	2	2	1	3	2	30	2	35	2	60	1	1	1	1	1	1	1	1	1	3	2	1	1	1	1	1	1	1	1	1	1	1	1
767	2024-04-03	重庆	1	14	8	156	55	1	2	2	2	1	3	30			6	120	1	1	1	1	1	1	1	1	1	1	1	1	1	1	1	1	1	1	1	5	1	1	1
768	2024-04-03	重庆	2	13	7	143	45	1	1	2	2	3					2	30	1	1	1	1	1	1	3	2	2	1	3	3	3	2	2	2	3	4	2	2	1	1	1
769	2024-04-03	重庆	2	13	7	141	43	1	1	2	1	3	2	60	7	30			1	1	1	1	1	1	4	3	5	5	2	3	5	3	5	3	1	1	2	1	3	1	2
770	2024-04-03	重庆	2	14	8	161	42	1	1	2	1	1	2	25	2	30	3	20	1	1	1	1	1	1	3	1	1	1	2	1	1	1	1	1	1	1	1	2	2	1	1
771	2024-04-03	重庆	1	13	7	160	55	1	2	2	1	3					2	45	1	1	1	1	1	1	1	1	1	1	1	1	1	1	1	1	1	1	1	1	3	1	1
772	2024-04-03	重庆	1	13	7	155	45	1	1	2	1	3	6	120	6	60	6	60	2	3	2	2	1	1	2	2	2	1	3	2	2	1	1	1	2	1	2	3	2	1	1
773	2024-04-03	重庆	1	13	7	161	55	1	1	2	2	1			7	30	6	30	1	1	1	1	1	1	2	2	1	2	1	1	1	1	1	1	1	1	1	1	1	1	1
774	2024-04-03	重庆	1	13	7	154	54	1	1	2	1	3	7	60	6	60	7	60	1	1	1	1	1	1	3	1	1	1	3	1	1	1	1	1	1	1	1	1	1	1	1
775	2024-04-03	重庆	1	13	7	155	45	1	1	2	1	3	2	60					1	1	1	2	1	1	3	1	1	1	3	1	2	1	2	2	1	1	1	2	2	2	1
776	2024-04-03	重庆	1	14	8	154	37	1	1	2	1	1	4	30	4	120	4	30	1	1	1	1	1	1	1	1	1	1	1	1	1	1	1	1	1	1	1	1	1	1	1
777	2024-04-03	重庆	1	13	7	160	55	2	1	2	1	3	3	120	2	60			1	1	1	1	1	1	3	2	1	1	1	1	1	2	1	1	1	1	1	1	3	1	1
778	2024-04-03	重庆	2	13	7	143	45	1	2	2	1	3			7	30			2	2	2	3	1	2	3	2	4	4	4	4	5	3	2	4	1	2	3	2	3	3	3
779	2024-04-03	重庆	1	13	7	160	40	1	2	2	1	1	2	60			3	120	1	1	1	1	1	1	1	1	1	1	1	1	1	1	1	1	1	1	3	3	3	2	1
780	2024-04-03	重庆	1	14	8	162	55	1	1	2	1	3	2	120	2	120	2	60	1	1	1	2	2	3	4	1	1	1	1	1	2	1	2	2	2	2	2	2	2	2	1
781	2024-04-03	重庆	2	13	7	135	50	1	1	2	1	3							1	1	1	2	1	1	1	1	1	1	1	1	1	1	1	1	1	1	1	1	1	1	1
782	2024-04-03	重庆	1	13	7	160	50	1	1	2	1	4	3	15	6	60	6	60	1	1	1	1	1	1	1	1	3	3	3	3	3	3	1	2	2	1	3	3	3	3	1
783	2024-04-03	重庆	1	15	8	165	45	1	1	2	2	4	2	120			3	120	3	3	3	3	3	3	3	3	1	1	1	1	1	1	1	1	1	1	1	1	1	1	1
784	2024-04-03	重庆	1	14	8	165	56	1	1	2	1	3	3	30	7	60	7	60	1	1	1	1	1	1	1	1	1	1	1	1	1	1	1	1	1	1	1	1	1	1	1
785	2024-04-03	重庆	2	13	7	138	45	1	2	2	1	1	2	120			3	30	1	1	1	1	1	1	1	1	1	1	1	1	3	1	1	1	1	2	1	1	3	1	1
786	2024-04-03	重庆	2	14	8	155	47	1	1	2	1	3	7	120	7	35	2	30	1	1	1	2	1	1	2	1	2	1	2	1	1	1	1	1	1	1	1	2	1	1	1
787	2024-04-03	重庆	2	13	7	135	39	1	1	1	2	3			7	60	2	45	1	2	2	3	1	1	3	2	3	3	2	3	3	3	2	2	2	1	2	3	2	1	3
788	2024-04-03	重庆	1	13	7	157	47	1	1	2	1	1			2	120			1	1	1	3	2	1	3	2	3	3	3	3	2	1	1	1	1	1	2	3	2	1	2
789	2024-04-03	重庆	2	15	8	156	57	1	1	2	1	3	2	15	2	120	2	20	2	2	2	2	1	2	2	2	1	1	2	1	2	2	2	1	2	1	2	1	2	1	2
790	2024-04-03	重庆	2	13	7	143	45	1	1	2	2	3	4	120					3	3	3	3	3	3	3	3	3	3	3	3	3	3	3	3	3	3	3	3	3	3	3
791	2024-04-03	重庆	1	14	8	160	40	1	1	2	2	4			7	60			1	1	1	1	1	1	1	1	1	2	1	2	1	1	1	1	1	1	1	1	1	1	1
792	2024-04-03	重庆	2	13	7	141	52	1	1	2	1	3	7	120	5	120	5	20	1	1	1	2	1	3	3	2	2	4	5	3	2	3	1	1	1	1	4	2	4	2	2
793	2024-04-03	重庆	1	14	8	167	46	1	1	2	1	3	6	60	7	60	7	60	1	1	1	1	1	1	3	1	1	1	1	1	3	1	1	1	1	1	1	1	1	1	1
794	2024-04-03	重庆	2	13	7	143	46	1	1	2	1	1	2	120			3	45	1	1	1	1	1	1	3	3	1	3	3	3	3	1	1	3	1	1	3	3	1	1	1
795	2024-04-03	重庆	1	13	7	160	54	1	2	2	1	3	2	30	2	60	6	60	1	1	1	1	1	1	1	1	1	1	1	1	1	1	1	1	1	1	1	1	1	1	1
796	2024-04-03	重庆	2	14	8	162	42	1	1	2	2	3			6	35	4	20	3	3	3	2	2	1	3	3	3	3	3	3	4	3	2	2	2	1	3	2	2	2	2
797	2024-04-03	重庆	1	13	7	159	56	1	1	2	1	1	7	60	6	60	7	60	1	2	2	2	1	1	2	3	1	1	1	1	1	1	1	1	1	1	2	2	2	2	2
798	2024-04-03	重庆	2	14	8	154	47	1	1	2	1	3			4	35			1	4	3	3	1	2	2	3	3	4	4	3	3	4	4	2	3	2	2	3	3	3	2
799	2024-04-03	重庆	2	13	7	137	43	1	1	2	1	3	6	15			3	120	1	1	1	1	1	1	1	1	2	2	2	1	2	1	1	1	1	1	1	1	1	1	1
800	2024-04-03	重庆	1	14	8	170	57	1	1	2	1	1	7	60	7	30	5	60	1	1	1	2	1	1	1	1	1	1	1	1	1	1	1	1	1	1	1	1	1	1	1
801	2024-04-03	重庆	2	13	7	138	44	1	2	2	1	3	3	25	6	35	2	30	1	2	2	1	1	1	1	1	1	1	1	1	1	1	1	1	1	1	1	1	1	1	1
802	2024-04-03	重庆	1	13	7	160	46	1	1	2	1	3			7	120			1	1	1	1	1	1	2	1	2	1	1	3	1	1	1	1	1	1	1	2	1	2	1
803	2024-04-03	重庆	1	13	7	140	40	2	2	2	1	1	6	15					1	3	5	5	5	5	3	4	2	3	3	3	1	3	3	3	3	3	2	3	3	2	3
804	2024-04-03	重庆	2	13	7	143	45	1	1	2	2	3			3	30			1	1	1	1	1	1	1	1	1	1	1	1	1	1	1	1	1	1	2	3	1	1	1
805	2024-04-03	重庆	2	13	7	144	45	1	2	2	1	3	3	35	3	30	3	30	1	1	1	1	1	1	1	1	1	1	1	1	1	1	1	1	1	1	1	1	1	1	1
806	2024-04-03	重庆	1	13	7	155	54	1	1	2	2	1	7	30	7	60	4	60	1	1	1	1	1	1	1	1	1	3	3	2	1	1	1	1	1	1	1	3	1	1	1
807	2024-04-03	重庆	1	13	7	158	50	1	1	2	1	3	6	30	6	60	6	60	1	1	1	1	1	1	3	1	1	1	1	1	1	1	1	1	1	1	2	3	1	1	1
808	2024-04-03	重庆	2	14	8	156	44	1	1	2	1	3	2	60			7	120	1	2	2	3	1	2	3	3	4	4	5	3	4	3	3	2	1	2	3	3	2	1	1
809	2024-04-03	重庆	1	13	7	160	55	1	1	2	1	4	7	120	7	120	6	60	1	1	1	1	1	1	1	1	2	3	3	3	4	1	1	3	1	1	1	3	1	2	1
810	2024-04-03	重庆	2	14	8	157	46	1	1	2	1	3			5	30			1	1	1	1	1	1	1	1	1	1	1	1	1	1	1	1	1	1	1	3	1	1	1
811	2024-04-03	重庆	1	13	7	160	48	1	1	2	1	3	4	30			5	60	1	3	3	2	2	3	3	4	3	3	3	4	4	2	2	2	2	3	3	3	3	1	1
812	2024-04-03	重庆	2	13	7	145	52	1	2	2	2	1	4	20					1	1	1	1	1	1	1	1	1	1	1	1	1	1	1	1	1	1	1	1	2	1	1
813	2024-04-03	重庆	1	14	8	165	52	1	1	2	1	4	3	60	2	120	2	60	1	1	1	2	1	1	2	1	1	1	1	1	1	2	1	1	1	3	4	3	2	3	3
814	2024-04-03	重庆	1	14	8	170	53	1	1	2	1	4					3		1	1	1	1	2	2	2	1	1	1	1	2	1	1	1	1	2	2	3	3	2	1	1
815	2024-04-03	重庆	1	13	7	161	50	1	1	2	1	2					3	120	1	1	1	1	1	1	5	1	1	1	1	4	1	1	1	1	1	1	5	1	1	1	1
816	2024-04-03	重庆	2	13	7	137	51	2	1	2	1	1	3	60	6	30	6	60	1	1	1	1	1	1	3	1	1	2	2	2	1	1	1	1	1	1	1	2	1	1	1
817	2024-04-03	重庆	1	14	8	161	55	2	1	2	1	1					4	60	1	1	1	1	1	1	1	1	1	1	1	1	1	1	1	1	1	1	1	3	1	1	1
818	2024-04-03	重庆	1	13	7	153	48	1	1	2	2	2			5	40			1	1	1	1	1	5	5	5	1	1	1	1	1	1	1	1	5	1	1	5	5	2	2
819	2024-04-03	重庆	2	14	8	161	47	1	1	2	1	2			3	60			1	3	3	3	1	1	2	3	1	3	3	1	1	1	1	1	1	1	3	1	2	1	1
820	2024-04-03	重庆	2	14	8	152	46	1	1	2	1	2	7	60	7	60	7	60	1	1	1	1	1	1	1	1	2	2	2	2	2	2	2	2	2	2	2	2	2	2	2
821	2024-04-03	重庆	1	14	8	170	62	1	1	2	1	1	3	120	7	60	7	45	1	1	1	3	1	1	3	1	3	3	4	1	2	2	1	1	1	1	2	1	1	1	1
822	2024-04-03	重庆	1	14	8	160	60	2	2	2	1	2	5	60	7	60	5	20	1	1	1	1	1	1	2	1	1	1	1	3	1	1	1	1	1	1	1	1	1	1	1
823	2024-04-03	重庆	1	13	7	165	55	1	1	2	1	2			7	60	4	120	1	1	1	1	1	1	3	1	3	4	3	1	2	1	1	1	1	1	2	1	1	3	3
824	2024-04-03	重庆	2	13	7	138	52	1	1	2	1	2			6	35	3	30	1	1	1	1	1	1	4	3	1	3	2	1	1	2	2	1	1	1	1	1	1	1	3
825	2024-04-03	重庆	2	13	7	145	50	1	1	2	1	1	7	30			7	60	1	1	1	1	1	1	1	1	1	1	1	1	1	1	1	1	1	1	1	1	1	1	1
826	2024-04-03	重庆	2	13	7	144	48	1	2	2	2	2	7	15	7	60	7	20	1	3	2	2	1	1	1	2	3	3	2	2	1	2	2	2	1	2	1	3	1	1	1
827	2024-04-03	重庆	2	14	8	144	47	2	1	2	1	1	7	120			7	60	1	1	1	1	1	1	1	1	1	1	1	1	1	1	1	1	1	1	1	1	1	2	1
828	2024-04-03	重庆	1	13	7	155	50	1	1	2	2	1			2	120	2	20	1	1	1	1	1	1	1	1	1	1	1	1	1	1	1	1	1	1	1	3	3	1	1
829	2024-04-03	重庆	2	14	8	145	47	1	1	2	1	4	2	35	3	35	3	45	1	3	3	2	1	2	1	3	3	4	4	3	3	4	4	2	3	2	4	3	4	2	1
830	2024-04-03	重庆	1	14	8	168	54	1	1	2	2	3	4	25					1	1	1	1	1	1	1	1	1	1	1	1	1	1	1	1	1	1	1	1	1	1	1
831	2024-04-03	重庆	2	13	7	143	40	1	1	2	1	1	2	35					1	1	1	1	1	1	1	1	1	1	1	1	1	1	1	1	1	1	1	1	1	1	1
832	2024-04-03	重庆	1	13	7	162	55	1	1	1	2	2			7	30			1	1	1	1	1	1	1	1	1	1	1	1	1	1	1	1	1	1	1	2	1	1	1
833	2024-04-03	重庆	1	14	8	170	58	1	2	2	2	1	3	40					1	1	1	1	1	1	1	1	1	1	1	1	1	1	1	1	1	1	1	1	1	1	1
834	2024-04-03	重庆	1	14	8	170	60	1	2	2	1	3			4	40	4		1	3	2	3	1	1	1	3	1	3	3	2	3	1	3	3	4	4	2	2	2	2	2
835	2024-04-03	重庆	2	13	7	147	48	1	1	2	1	4	7	60	5	35	2	45	1	1	1	5	1	3	5	2	2	1	4	5	1	2	2	5	1	5	2	3	4	1	1
836	2024-04-03	重庆	2	14	8	145	44	1	1	2	1	1	3	120	3	60	7	30	1	2	2	1	1	1	2	1	1	2	1	1	1	1	1	1	1	1	1	1	1	1	1
837	2024-04-03	重庆	1	13	7	157	55	1	2	2	2	2	2	15			3	30	1	2	2	3	1	2	2	2	3	3	3	2	3	3	3	3	2	3	3	3	3	2	2
838	2024-04-03	重庆	1	15	8	166	51	1	1	2	1	4	2	30					4	1	1	3	1	1	5	3	3	3	4	3	4	2	2	2	1	1	1	4	1	5	5
839	2024-04-03	重庆	1	13	7	163	57	1	1	2	1	1	7	120	7	60	7	120	1	1	1	1	1	1	1	1	1	1	1	1	1	1	1	1	1	1	1	1	1	1	1
840	2024-04-03	重庆	1	14	8	163	53	2	1	2	1	1	3	30	3	120	3		1	1	1	1	1	1	2	1	2	1	1	2	1	1	1	1	1	1	1	1	1	1	1
841	2024-04-03	重庆	2	14	8	146	43	1	2	2	2	1	2	30	6	120			1	1	1	1	1	1	1	1	1	1	1	1	1	1	1	1	1	1	1	1	1	1	1
842	2024-04-03	重庆	1	13	7	165	44	1	1	2	1	3			6	60			2	2	2	2	1	2	2	2	2	2	2	2	2	2	2	2	2	2	2	3	3	2	2
843	2024-04-03	重庆	1	13	7	154	44	1	1	2	2	1	3	30	7	60	3	30	1	1	1	2	1	1	2	1	3	2	2	1	1	1	1	1	1	1	1	1	1	1	1
844	2024-04-03	重庆	1	13	7	160	47	1	1	2	1	2			2	120			2	2	2	2	1	1	3	3	2	2	3	2	3	3	2	3	3	3	3	3	3	1	3
845	2024-04-03	重庆	2	13	7	138	44	1	1	2	1	1	2	15	6	120	6	60	1	1	1	1	1	1	1	1	1	1	1	1	2	3	3	1	1	3	1	1	1	4	1
846	2024-04-03	重庆	1	14	8	166	54	1	2	2	2	1	2	15	7	15			1	2	1	2	1	1	2	2	1	1	2	1	1	1	1	1	2	2	2	1	1	1	1
847	2024-04-03	重庆	2	13	7	150	47	1	2	2	1	3	2	60	6	60			1	4	3	1	1	1	3	4	3	3	3	3	3	2	2	2	2	2	3	3	3	2	3
848	2024-04-03	重庆	2	14	8	154	42	1	1	2	1	2	4	60	6	120	6	60	1	1	1	1	1	1	1	1	1	3	2	2	2	1	1	1	1	1	1	2	1	1	2
849	2024-04-03	重庆	1	13	7	156	50	1	1	2	2	3	4	30					1	4	4	4	1	3	2	5	3	3	3	2	3	5	5	4	4	5	5	5	5	3	2
850	2024-04-03	重庆	1	13	7	163	51	1	1	2	2	1	7	15	4	15	7		1	1	1	1	1	1	1	1	1	1	1	1	1	1	1	1	1	1	1	1	1	1	1
851	2024-04-03	重庆	1	13	7	158	51	1	1	2	1	2			4	30			1	1	1	1	1	1	1	1	1	1	1	1	1	1	1	1	1	1	1	1	1	1	1
852	2024-04-03	重庆	2	13	7	143	45	1	1	2	1	2			6	15			1	1	1	2	1	1	2	1	2	4	2	2	4	1	1	1	1	1	1	1	1	1	1
853	2024-04-03	重庆	2	14	8	163	46	1	1	2	1	1	4	120	6	30	5	120	1	1	1	1	1	1	1	1	1	1	1	1	1	1	1	1	1	1	2	2	2	1	2
854	2024-04-03	重庆	2	13	7	144	40	1	1	1	2	2			6	30	2	20	1	2	2	5	1	2	2	2	2	3	3	3	2	2	2	2	2	2	2	2	2	2	2
855	2024-04-03	重庆	1	13	7	155	55	1	1	2	2	1			3	60	6	60	1	1	1	1	1	1	1	1	1	1	1	2	1	1	1	1	1	1	1	3	2	3	1
856	2024-04-03	重庆	2	13	7	143	46	1	1	2	1	2					7	120	1	1	1	1	1	2	3	1	1	1	3	1	3	1	1	1	1	1	2	2	2	2	2
857	2024-04-03	重庆	2	13	7	141	42	1	1	2	2	1	2	60	5	60	3	60	2	2	2	3	1	1	3	3	3	3	3	3	2	2	2	2	2	2	2	3	3	2	3
858	2024-04-03	重庆	1	14	8	166	50	1	1	2	1	1	3	30	2	60	3	60	1	1	1	2	2	2	2	3	2	2	2	2	3	2	2	2	2	2	2	2	2	2	2
859	2024-04-03	重庆	1	13	7	154	50	1	2	2	2	1	3	30	5	15			1	1	1	2	1	1	2	1	1	1	1	1	1	1	1	1	1	1	2	2	3	1	1
860	2024-04-03	重庆	2	14	8	155	37	1	2	2	1	1	4	120	6	60	6	30	1	1	1	1	1	1	1	1	1	1	1	1	1	1	1	1	1	1	1	1	1	1	1
861	2024-04-03	重庆	2	13	7	136	46	1	1	2	1	1			5	40			1	1	1	1	1	1	1	1	1	1	1	1	2	2	2	1	1	4	1	1	1	1	1
862	2024-04-03	重庆	1	14	8	166	56	1	1	2	2	2					2	45	1	1	1	2	1	1	3	2	2	2	2	2	2	2	2	2	2	2	2	2	2	2	2
863	2024-04-03	重庆	2	14	8	144	45	1	2	2	1	2	6	120	5	120	6	20	1	2	2	2	1	1	1	2	2	2	2	2	2	2	2	2	2	2	2	2	2	2	2
864	2024-04-03	重庆	2	13	7	138	51	1	1	2	1	1	2	30					1	1	1	3	1	1	1	2	1	1	1	1	1	1	1	1	1	1	1	1	1	1	1
865	2024-04-03	重庆	1	13	7	165	50	1	1	2	2	2			7	60	4	30	1	1	1	2	1	1	2	1	1	1	1	1	1	1	2	1	1	1	2	4	2	1	2
866	2024-04-03	重庆	1	14	8	166	54	1	2	2	2	1			6	50	5	25	1	1	1	1	1	1	1	1	1	1	1	1	1	1	1	1	1	1	1	1	1	1	1
867	2024-04-03	重庆	1	14	8	170	49	1	1	2	1	1	4	25					1	1	1	1	1	1	1	1	1	1	1	1	1	1	1	1	1	1	1	1	1	1	1
868	2024-04-03	重庆	2	15	8	152	47	1	1	2	1	2	2	15			7	30	1	1	1	2	1	1	1	1	1	3	3	3	1	1	1	1	1	1	1	3	1	1	1
869	2024-04-03	重庆	2	14	8	139	49	1	2	2	1	1	2	30	3	30	2	45	1	1	1	1	1	1	1	1	1	1	4	3	3	1	4	3	1	1	4	4	4	1	1
870	2024-04-03	重庆	2	13	7	143	47	1	1	2	2	3							1	1	1	1	1	1	1	1	1	1	1	1	1	1	1	1	1	1	1	1	1	1	1
871	2024-04-03	重庆	1	14	8	170	55	1	2	2	2	1	2	60	6	30	3	30	1	1	1	1	1	1	1	1	1	1	1	1	1	3	3	2	1	1	1	1	1	1	1
872	2024-04-03	重庆	1	13	7	155	50	1	1	1	2	1	2	30			7	30	1	1	1	1	1	1	1	1	1	1	1	1	1	1	1	1	1	1	1	1	1	1	2
873	2024-04-03	重庆	1	14	8	167	43	1	1	2	1	1			5	60	3	30	1	1	1	1	1	1	1	1	1	1	1	1	1	1	1	1	1	1	1	1	1	1	1
874	2024-04-03	重庆	1	13	7	150	37	1	2	2	1	1	7	120	7	35	5	45	1	1	1	1	1	1	3	1	1	1	1	1	1	1	1	1	1	1	1	3	1	1	1
875	2024-04-03	重庆	2	14	8	155	42	1	1	2	1	3	3	120			2	25	1	1	1	3	1	2	3	3	4	4	4	3	3	3	3	3	1	2	3	2	3	1	3
876	2024-04-03	重庆	2	13	7	144	45	1	1	2	1	1	4	30	6	30			1	1	1	1	1	1	1	1	1	3	1	1	1	1	1	1	1	1	1	1	1	1	1
877	2024-04-03	重庆	1	14	8	165	55	1	1	2	1	2	4	120			4	120	1	1	2	2	1	1	3	2	3	3	3	3	3	3	2	1	1	2	3	3	3	2	1
878	2024-04-03	重庆	2	13	7	143	49	2	1	2	1	2			6	35	2	20	1	1	1	2	1	1	2	2	2	2	2	4	2	1	1	1	1	1	1	1	1	1	2
879	2024-04-03	重庆	1	13	7	152	52	1	1	2	2	1	2	30	6	30	3	30	1	1	1	1	1	1	1	1	1	1	1	1	1	1	1	1	1	1	1	1	1	1	1
880	2024-04-03	重庆	1	14	8	155	65	1	1	2	1	2	3	60	3	60	3	60	1	1	2	1	2	1	2	1	2	2	3	1	3	3	3	2	1	3	3	3	4	2	3
881	2024-04-03	重庆	2	13	7	138	37	1	2	2	1	1	7	60	7	120	7	120	1	1	1	1	1	1	1	1	3	3	3	3	3	2	1	2	1	1	4	3	4	2	2
882	2024-04-03	重庆	2	13	7	145	50	1	1	2	1	2					5	45	3	2	1	2	1	1	1	2	3	3	2	3	2	2	1	1	3	2	1	1	1	1	1
883	2024-04-03	重庆	1	13	7	154	45	1	1	2	1	3	2	60			3	120	2	2	2	2	2	2	2	2	2	2	2	2	2	2	2	2	2	2	2	2	2	2	2
884	2024-04-03	重庆	2	15	8	157	53	2	1	2	1	2			3	45	3	60	1	1	1	1	1	1	1	1	1	1	1	3	4	3	1	1	1	1	1	1	1	1	1
885	2024-04-03	重庆	2	14	8	145	47	1	2	2	2	1			7	35	4	50	1	3	2	4	1	3	3	3	4	4	4	3	5	3	3	2	4	3	3	2	2	1	1
886	2024-04-03	重庆	2	13	7	144	45	1	1	2	1	4	6	15	3	35	2		3	4	3	2	1	1	3	3	1	1	1	1	2	1	1	3	1	1	2	2	2	1	1
887	2024-04-03	重庆	1	13	7	156	45	1	1	2	2	1	3	15	2	120	2	120	1	1	1	1	1	1	1	1	1	1	1	1	1	1	1	1	1	1	1	1	1	1	1
888	2024-04-03	重庆	1	14	8	159	50	1	1	2	1	1	5	30	7	30	7	30	1	1	1	1	1	1	2	1	1	1	2	1	1	1	1	1	1	1	1	2	1	1	1
889	2024-04-03	重庆	2	13	7	148	47	1	1	2	1	2	3	30	4	30	4	30	3	3	3	3	1	1	1	2	1	1	1	2	1	1	1	1	1	1	3	2	5	2	2
890	2024-04-03	重庆	1	14	8	153	42	1	1	2	1	3	3	30	6	30	7	30	1	1	3	3	3	3	3	3	3	3	3	3	3	2	2	3	3	2	3	3	3	2	2
891	2024-04-03	重庆	1	13	7	160	50	1	1	2	1	2	7	60			4	60	5	1	1	1	1	1	1	1	3	2	3	1	1	1	1	1	2	1	4	2	1	3	2
892	2024-04-03	重庆	1	13	7	160	35	1	1	2	2	1	5	120			4	120	1	1	1	1	1	1	1	1	1	1	1	1	1	1	1	1	1	1	1	1	1	1	1
893	2024-04-03	重庆	1	13	7	155	57	1	1	2	2	1			7	60	7	60	1	1	1	1	1	1	1	1	1	1	1	1	1	1	1	1	1	1	1	1	1	1	2
894	2024-04-03	重庆	1	14	8	160	55	1	1	2	1	1	2	60					1	1	1	1	1	1	2	1	1	2	2	1	2	1	2	1	1	1	3	2	3	1	1
895	2024-04-03	重庆	1	13	7	155	45	1	1	2	2	1			4	60	3	120	1	4	1	1	1	1	3	3	1	3	3	2	1	1	1	1	1	1	2	1	1	1	1
896	2024-04-03	重庆	2	13	7	154	51	1	2	2	2	2	2	120					1	1	1	1	1	1	3	2	2	2	4	3	3	2	2	2	3	1	2	3	3	3	3
897	2024-04-03	重庆	1	13	7	160	47	1	1	2	1	3	2	15			2		4	2	3	3	2	2	3	2	3	2	3	2	2	3	2	2	2	2	3	3	3	2	2
898	2024-04-03	重庆	2	13	7	144	45	1	1	2	1	2	2	60	7	35	4	45	1	1	1	1	1	1	3	2	3	3	3	2	2	1	3	2	1	1	2	2	1	1	1
899	2024-04-03	重庆	2	13	7	143	45	1	2	2	1	1					2	45	1	1	1	1	1	1	1	1	1	1	1	1	1	1	1	1	1	1	1	1	1	1	1
900	2024-04-03	重庆	1	13	7	151	47	2	1	2	1	2	2	30	7	60	6	45	1	1	1	1	1	1	1	1	1	1	2	3	1	3	2	3	3	3	3	3	3	1	1
901	2024-04-03	重庆	1	14	8	155	39	1	1	2	1	2	2	30	7	60	4	60	1	1	1	1	1	1	1	1	3	3	3	3	3	2	3	2	1	1	3	2	1	1	1
902	2024-04-03	重庆	1	14	8	170	55	2	1	2	1	1	3	60	6	60	6	120	1	1	1	1	1	1	1	1	1	1	1	1	1	1	1	1	1	1	1	1	1	1	1
903	2024-04-03	重庆	1	13	7	154	57	1	1	2	1	1	6	120	5	35	5	60	1	1	1	1	1	1	1	1	1	3	3	2	1	1	1	1	1	1	1	1	1	1	1
904	2024-04-03	重庆	2	14	8	159	42	1	2	2	1	4	2	15	3	30			3	4	4	4	1	2	4	3	2	4	4	5	5	3	3	1	2	1	4	4	4	4	4
905	2024-04-03	重庆	1	13	7	157	50	1	1	2	2	1	2	30	2	30	2	30	1	3	4	2	1	2	1	2	3	2	3	1	3	3	4	4	3	2	4	3	4	2	1
906	2024-04-03	重庆	2	13	7	138	49	1	1	2	1	1					2	30	1	1	1	2	1	1	3	1	2	3	2	1	1	1	1	1	1	1	1	1	1	1	2
907	2024-04-03	重庆	1	13	7	161	56	1	2	2	1	2	7	60					1	1	1	1	1	1	1	1	1	1	1	1	1	1	1	1	1	1	1	1	1	1	1
908	2024-04-03	重庆	1	13	7	155	46	1	1	2	2	1					7	120	1	1	1	1	1	1	1	1	1	1	1	1	1	1	1	1	1	1	1	1	1	1	1
909	2024-04-03	重庆	1	14	8	163	45	1	2	2	1	2	3	120	5	30	2	30	1	2	1	1	1	1	1	2	1	1	3	2	1	1	1	2	1	1	1	1	1	1	2
910	2024-04-03	重庆	2	13	7	138	44	1	1	1	2	1					7	45	1	1	1	1	1	1	2	1	2	2	2	1	1	2	1	1	1	1	1	1	1	1	1
911	2024-04-03	重庆	1	13	7	165	51	1	1	2	2	1	2	120	2	120	4	20	1	1	1	1	1	1	1	1	2	2	2	1	1	1	1	1	1	1	1	2	1	1	1
912	2024-04-03	重庆	2	13	7	144	47	1	1	2	1	2	5	50	6	25	4	30	2	1	2	2	1	2	1	1	1	1	1	1	1	1	1	1	1	1	2	2	2	2	2
913	2024-04-03	重庆	2	13	7	143	48	1	2	2	1	1	2	30	5	120	3	20	1	1	1	1	1	1	1	1	1	1	1	1	1	1	1	1	1	1	1	1	1	1	1
914	2024-04-03	重庆	1	13	7	160	49	1	1	2	2	2	3	120	5	30	3	30	1	2	1	3	1	1	1	2	3	3	3	2	4	2	2	3	1	1	3	4	3	2	2
915	2024-04-03	重庆	2	13	7	136	40	1	1	2	1	1	7	120	7	120	7	120	1	1	1	1	1	1	1	1	1	1	1	1	1	1	1	1	1	1	1	1	1	1	1
916	2024-04-03	重庆	1	13	7	154	53	1	1	2	1	1	2	15			3	20	1	1	1	2	1	1	3	2	2	3	3	2	2	2	2	3	1	2	2	3	2	1	2
917	2024-04-03	重庆	1	13	7	156	55	1	1	2	1	3			6	120	3	120	1	2	2	1	1	1	4	3	2	3	4	2	3	2	3	1	2	1	2	4	3	2	2
918	2024-04-03	重庆	2	13	7	137	49	1	1	2	1	3	3	120	6	30	6	120	1	3	2	2	2	1	2	3	4	4	2	4	5	2	2	2	1	1	4	4	2	2	2
919	2024-04-03	重庆	1	13	7	158	50	1	1	2	1	1	2	30	7	60	6	30	1	1	1	1	1	1	1	1	1	1	1	1	1	1	1	1	1	1	2	2	1	1	1
920	2024-04-03	重庆	1	13	7	160	54	2	1	2	1	1	3	120	6	120	6	60	1	1	1	3	3	1	1	2	2	1	1	1	1	1	2	1	1	1	1	4	3	1	2
921	2024-04-03	重庆	1	13	7	165	44	2	1	2	1	2			7	15			3	3	2	1	1	1	1	2	1	1	1	1	1	1	1	1	1	1	2	3	1	1	1
922	2024-04-03	重庆	2	13	7	135	52	1	1	2	2	2	3	120	3	60	3	20	1	1	1	1	1	1	2	1	1	1	1	1	1	1	1	1	1	1	3	2	3	2	1
923	2024-04-03	重庆	1	14	8	170	45	1	1	2	1	1			7	30	7	30	1	1	1	1	1	1	1	1	1	1	1	1	1	1	1	1	1	1	1	1	1	1	1
924	2024-04-03	重庆	2	13	7	143	50	2	2	2	2	3			3	60	3	60	1	3	3	3	1	2	3	3	3	3	3	3	3	3	3	3	1	1	3	3	3	3	3
925	2024-04-03	重庆	2	14	8	144	44	2	1	2	1	1			6	15	2		1	5	5	3	1	1	3	4	3	5	3	2	2	2	1	1	1	1	4	1	3	1	1
926	2024-04-03	重庆	1	13	7	165	47	1	1	2	2	3			6	120	3	60	1	2	2	3	2	1	3	3	2	3	2	3	3	2	2	3	2	2	3	3	3	2	1
927	2024-04-03	重庆	1	13	7	155	45	1	1	2	2	4	2	60	6	60	6	60	1	1	1	1	1	1	1	1	1	1	1	1	1	1	1	2	1	1	1	3	2	2	1
928	2024-04-03	重庆	2	14	8	143	42	1	1	2	1	2	7	35					1	1	1	1	1	1	3	1	3	1	3	2	1	1	1	1	1	1	1	1	1	1	1
929	2024-04-03	重庆	1	13	7	157	46	2	1	2	1	1	2	15	7	30	4	25	1	1	1	1	2	1	1	1	1	1	1	1	3	1	1	1	1	1	2	1	1	1	1
930	2024-04-03	重庆	1	13	7	159	47	1	2	2	1	1	6	120	6	60	6	30	1	1	1	1	1	1	1	1	1	1	1	1	1	1	1	1	1	1	1	3	1	1	1
931	2024-04-03	重庆	2	13	7	140	40	1	1	1	2	2	2	30	6	30	6	30	1	1	1	1	1	1	2	2	3	2	2	1	2	1	1	1	1	1	1	1	1	1	1
932	2024-04-03	重庆	2	13	7	144	50	2	1	2	1	2	4	60	5	60	4	60	1	1	1	1	1	1	1	1	1	3	1	3	1	1	1	1	1	1	1	1	1	1	1
933	2024-04-03	重庆	1	13	7	164	51	1	1	2	1	2	2	60	4	30	3	30	1	2	1	3	1	1	3	3	2	3	3	3	3	1	1	1	1	1	1	1	1	1	1
934	2024-04-03	重庆	2	15	8	155	52	2	1	2	1	1			3	25	3	30	1	1	1	1	1	1	2	1	1	1	1	1	1	1	1	1	1	1	1	2	2	1	1
935	2024-04-03	重庆	2	13	7	143	51	1	1	2	1	1	4	120	7	35	3	20	1	2	2	2	1	1	3	5	5	5	5	2	5	1	1	1	1	1	3	5	2	1	3
936	2024-04-03	重庆	2	14	8	162	44	1	1	2	1	1	7	15	7	15	7	120	1	1	1	1	1	1	1	1	1	1	1	1	1	1	1	1	1	1	1	1	1	1	1
937	2024-04-03	重庆	1	14	8	161	51	1	1	2	1	1			7	30	7	120	1	1	1	1	1	1	3	2	2	2	4	2	2	1	1	1	1	1	1	1	1	1	1
938	2024-04-03	重庆	1	13	7	161	51	1	1	2	1	2			5	120	3	60	1	1	1	1	1	2	1	1	1	3	3	2	4	3	1	3	2	1	1	1	1	2	1
939	2024-04-03	重庆	2	13	7	143	50	1	1	2	1	1	6	60			3	120	1	1	1	1	1	1	1	1	1	1	1	1	1	1	1	1	1	1	1	1	1	1	1
940	2024-04-03	重庆	2	13	7	144	47	1	2	2	2	1			7	120	7	20	1	1	1	1	1	1	2	2	2	1	1	1	1	2	2	2	1	1	1	1	1	1	1
941	2024-04-03	重庆	1	13	7	160	45	1	1	2	1	2	7	30	7	15	7	25	1	1	1	1	1	1	1	1	1	1	1	1	1	1	1	1	1	1	1	3	1	1	1
942	2024-04-03	重庆	1	13	7	160	51	1	2	2	1	2	2	15	3	60			1	1	1	1	1	1	2	1	2	2	2	1	2	1	1	1	1	2	1	1	1	2	1
943	2024-04-03	重庆	2	13	7	135	45	1	2	2	2	1	2	35	3	15	2	20	1	1	1	1	1	1	2	1	1	1	1	1	1	1	1	1	1	1	1	1	1	1	1
944	2024-04-03	重庆	2	13	7	138	45	1	1	2	1	1			7	60	4	20	1	1	1	1	1	1	1	1	3	3	3	3	3	1	1	1	1	1	1	1	1	1	1
945	2024-04-03	重庆	2	13	7	154	40	1	2	2	1	1					4	60	1	1	1	1	1	1	1	1	1	1	1	2	1	1	1	1	1	1	1	1	1	1	1
946	2024-04-03	重庆	2	14	8	143	44	1	2	2	1	2	4	60	4	120	4	60	2	2	2	2	2	2	2	3	3	3	3	3	3	2	2	3	2	2	2	3	3	2	3
947	2024-04-03	重庆	2	13	7	144	44	1	1	2	2	2	3	120	5	25	5	25	1	1	1	1	1	1	3	2	2	2	2	2	3	2	2	2	2	2	2	3	2	2	2
948	2024-04-03	重庆	2	13	7	152	47	1	1	2	1	2			2	30	6	60	2	2	2	3	1	1	2	2	2	2	2	3	3	1	1	1	1	2	2	2	2	1	2
949	2024-04-03	重庆	1	13	7	152	48	2	1	2	1	1	2	60			6	120	1	1	1	1	1	1	3	3	4	4	4	5	4	3	1	4	3	5	5	4	5	4	4
950	2024-04-03	重庆	2	13	7	146	46	1	1	2	1	2			2	15	3	60	1	3	1	1	1	1	1	1	3	3	4	3	1	1	1	1	1	1	3	3	3	1	1
951	2024-04-03	重庆	2	14	8	160	42	2	1	2	1	2	3	15			7	20	1	1	1	1	1	1	3	1	1	1	2	1	2	1	2	1	1	1	3	3	1	1	1
952	2024-04-03	重庆	2	13	7	143	43	1	1	2	1	1			6	60	6	120	1	1	1	1	1	1	1	1	1	1	1	1	1	1	1	1	1	1	1	1	1	1	1
953	2024-04-03	重庆	1	13	7	161	44	1	1	2	1	1	2	30			3	30	1	1	1	1	1	1	1	1	1	1	1	1	1	1	1	1	1	1	1	2	1	1	1
954	2024-04-03	重庆	2	13	7	144	47	1	1	1	2	1			3	60	2	60	1	1	1	1	1	1	1	1	2	1	1	2	1	2	1	1	1	1	1	1	1	1	1
955	2024-04-03	重庆	2	13	7	145	40	1	1	2	2	2	3	40	2	25			1	1	1	1	1	1	1	1	1	1	1	1	1	1	1	1	1	1	3	3	4	1	1
956	2024-04-03	重庆	1	13	7	165	50	1	1	2	2	1	3	120	7	15	4	45	1	1	1	1	1	1	1	1	1	1	1	1	1	1	1	1	1	1	1	1	1	1	1
957	2024-04-03	重庆	2	13	7	142	51	1	1	2	2	1	2	120			4	30	1	1	1	1	1	1	1	1	1	1	1	2	2	1	2	1	1	1	1	1	1	1	1
958	2024-04-03	重庆	2	13	7	141	46	1	1	2	1	1	3	15					1	1	1	1	1	1	1	1	1	1	1	1	1	1	1	1	1	1	2	1	3	1	3
959	2024-04-03	重庆	2	13	7	141	43	1	2	2	2	3	7	30	7	60	7	30	1	3	2	1	1	1	3	4	4	4	4	4	4	2	2	1	1	1	3	3	2	3	3
960	2024-04-03	重庆	2	14	8	163	44	1	2	2	1	2	3	15	4	120	3	60	1	1	1	1	1	1	1	1	1	2	2	1	1	1	1	1	1	1	2	1	2	1	1
961	2024-04-03	重庆	2	13	7	144	42	1	2	2	2	3			7	25	7	25	1	2	1	1	1	1	1	2	1	3	3	3	2	3	4	3	2	2	3	3	2	1	1
962	2024-04-03	重庆	1	13	7	155	45	1	1	2	1	2	3	120	4	60	3	30	1	2	2	2	1	2	3	3	2	3	3	2	2	1	2	2	2	3	2	3	2	2	2
963	2024-04-03	重庆	2	13	7	142	44	1	1	2	2	2					3	60	2	2	2	3	1	2	2	3	3	2	3	1	3	2	1	3	1	3	2	3	2	2	1
964	2024-04-03	重庆	1	15	8	167	60	2	2	2	1	2	2	30			2	20	1	1	1	2	1	1	1	1	1	1	1	3	1	1	1	1	1	1	1	1	3	1	3
965	2024-04-03	重庆	2	14	8	156	45	1	1	2	1	1			7	30	3	20	1	1	1	1	1	1	1	1	1	1	1	1	1	1	1	1	1	1	1	1	1	1	1
966	2024-04-03	重庆	1	14	8	167	53	2	1	2	1	4	3	30	4	30	3	20	1	2	1	2	2	2	2	2	2	2	2	2	3	2	2	2	2	2	2	2	2	2	2
967	2024-04-03	重庆	1	14	8	165	61	1	1	1	2	1	7	50	7	60	7	60	1	1	1	1	1	1	1	1	1	1	1	2	1	1	1	1	1	1	1	1	1	1	1
968	2024-04-03	重庆	2	13	7	145	50	1	1	2	1	2	7	30			5	30	1	3	2	2	1	1	3	2	3	4	3	5	5	3	2	2	2	1	2	3	2	2	2
969	2024-04-03	重庆	1	14	8	155	50	2	1	2	1	1	2	120	2	120	2	120	1	1	1	1	1	1	1	1	1	1	1	1	1	1	1	1	1	1	1	1	1	1	1
970	2024-04-03	重庆	2	13	7	146	45	1	1	2	1	1	7	60	7	60	7	60	1	1	1	1	1	1	1	1	1	1	1	1	1	1	1	1	1	1	1	1	1	1	1
971	2024-04-03	重庆	1	13	7	154	45	1	2	2	1	4	2	30	6	30	5	30	1	3	3	2	1	2	3	2	2	3	3	4	2	4	4	5	2	1	2	2	1	2	3
972	2024-04-03	重庆	1	13	7	153	46	1	1	2	2	3	3	60			6	60	1	2	2	2	1	1	3	2	3	3	3	3	1	1	2	2	1	1	3	3	2	3	2
973	2024-04-03	重庆	1	13	7	156	43	1	1	2	2	2	3	120			3	120	1	1	1	1	1	1	1	1	1	1	1	1	1	2	1	1	1	1	1	2	1	1	1
974	2024-04-03	重庆	2	13	7	155	45	1	1	2	2	2	6	30	5	30			1	2	2	3	1	2	2	3	2	4	3	1	2	1	1	1	1	1	1	3	1	1	1
975	2024-04-03	重庆	2	13	7	134	43	1	1	2	1	3					6	60	2	2	2	2	2	2	2	2	2	2	2	2	2	2	2	2	2	2	2	2	2	2	2
976	2024-04-03	重庆	2	14	8	146	46	1	1	2	1	2	7	60	7	60			1	1	1	2	1	1	3	1	1	2	3	1	2	1	1	1	1	1	1	1	1	1	1
977	2024-04-03	重庆	1	14	8	165	60	1	1	2	2	1	3	120	2	30	3	60	1	1	1	1	1	1	1	1	2	1	3	3	1	1	1	1	1	1	1	3	2	1	3
978	2024-04-03	重庆	2	13	7	145	50	1	1	2	1	2	7	15					1	1	1	2	1	3	2	1	2	4	5	3	3	5	2	1	2	3	3	3	3	2	2
979	2024-04-03	重庆	1	14	8	171	63	1	1	2	2	1	3	15	6	30	4	120	1	1	1	1	1	1	1	1	1	1	1	1	1	1	1	1	1	1	2	3	2	1	2
980	2024-04-16	贵州	2	14	8	150	40	2	1	2	1	2							1	1	1	1	2	1	3	1	2	2	2	2	2	1	1	2	2	1	3	3	3	3	3
981	2024-04-16	贵州	2	14	8	160	45	1	1	2	1	1	3	30	7	60	2	45	1	1	1	1	1	1	1	1	1	1	1	1	1	1	1	1	1	1	1	1	1	1	1
982	2024-04-16	贵州	1	14	8	160	56	1	1	2	1	1			7	60	7	60	1	1	1	5	1	1	1	1	5	5	5	1	5	2	2	2	2	2	3	3	3	1	1
983	2024-04-16	贵州	2	14	8	157	45	2	2	2	1	3			2	30	3		5	5	5	5	3	4	4	4	5	5	5	4	5	4	3	3	2	4	4	4	3	3	3
984	2024-04-16	贵州	2	13	7	153	43	1	1	2	1	3			7	120			1	1	1	3	2	4	1	3	2	3	3	1	2	2	2	2	3	3	3	3	3	2	1
985	2024-04-16	贵州	2	14	8	144	46	1	1	2	2	3	2	30	7	60	3	45	1	1	1	3	1	3	3	2	1	4	4	3	1	3	2	1	2	2	2	3	1	1	1
986	2024-04-16	贵州	1	13	7	155	46	1	1	2	1	2			6	30			1	2	2	3	2	2	2	2	1	3	3	2	4	2	1	1	2	1	3	3	3	2	2
987	2024-04-16	贵州	1	14	8	158	55	1	1	2	2	1	5	30	7	15	6	30	1	3	2	1	1	2	3	3	3	2	3	1	3	1	1	1	1	1	2	3	2	2	2
988	2024-04-16	贵州	2	13	7	144	44	1	1	2	1	1	3	60			4	30	1	1	1	1	1	1	1	1	1	1	1	1	1	1	1	1	1	1	1	1	1	1	1
989	2024-04-16	贵州	1	14	8	166	57	1	1	2	1	1	2	120	2	60	2	60	1	1	1	1	1	1	1	1	1	1	2	1	1	1	1	1	1	1	1	1	1	1	1
990	2024-04-16	贵州	2	14	8	145	47	1	1	1	2	1	4	30	2	30	2	30	1	1	1	1	1	1	1	1	1	1	1	1	1	1	1	1	1	1	1	1	1	1	1
991	2024-04-16	贵州	2	13	7	146	45	2	1	2	1	4	2	60					1	5	5	3	1	1	4	5	3	3	5	3	3	4	3	2	3	1	4	2	3	1	2
992	2024-04-16	贵州	1	13	7	155	47	1	1	2	1	4	4	60	6	30	4	45	1	2	2	3	1	2	2	2	3	2	2	3	2	2	2	2	2	2	2	2	2	1	1
993	2024-04-16	贵州	2	13	7	136	45	1	1	2	2	3	7	60	7	120			1	2	2	2	1	1	3	2	3	3	3	2	3	2	2	2	2	2	3	3	3	2	2
994	2024-04-16	贵州	1	13	7	160	50	1	1	2	1	1			4	30	6	30	1	1	1	1	1	1	1	1	1	1	1	1	1	1	1	1	1	1	1	2	1	1	1
995	2024-04-16	贵州	2	14	8	147	47	1	2	2	1	1			3	60			1	2	1	1	1	1	3	2	2	2	2	1	1	1	1	1	1	1	3	2	1	1	1
996	2024-04-16	贵州	1	14	8	157	50	1	1	2	2	2	3	30	3	60	5	60	1	1	1	1	1	3	2	2	2	3	3	3	3	2	2	2	2	2	2	3	2	3	3
997	2024-04-16	贵州	2	13	7	137	51	1	1	2	2	1					2	120	1	1	1	1	1	1	1	1	1	1	1	1	1	1	1	1	1	1	1	1	1	1	1
998	2024-04-16	贵州	1	14	8	163	45	1	1	2	1	3	4	30	5	30	3	30	3	2	2	2	2	2	2	2	2	2	2	2	2	2	2	2	2	2	2	2	2	2	2
999	2024-04-16	贵州	2	13	7	143	46	1	1	2	2	2					2	60	1	1	1	1	1	2	2	2	1	1	1	1	1	1	2	3	2	1	3	2	2	1	1
1000	2024-04-16	贵州	1	13	7	155	49	1	1	2	1	1	7	120	3	60	2	60	1	1	1	1	1	1	1	1	1	1	1	1	1	1	1	1	1	1	1	1	1	1	1
1001	2024-04-16	贵州	1	13	7	165	54	1	1	2	1	4	5	35	3	25	5	50	2	2	3	2	1	2	3	3	1	2	2	3	2	2	1	1	1	1	2	2	2	2	1
1002	2024-04-16	贵州	2	13	7	144	45	1	1	2	1	1	3	15	4	15	5	30	1	1	1	1	1	1	1	1	1	1	1	1	1	1	1	1	1	1	1	1	1	1	1
1003	2024-04-16	贵州	1	14	8	165	65	1	1	2	1	1	3	30	7	60	7	60	1	1	1	1	1	1	1	1	2	2	2	2	1	1	1	1	1	1	2	2	3	1	1
1004	2024-04-16	贵州	2	13	7	142	50	1	1	2	2	2	2	30	4	120	3	45	1	1	1	1	1	1	2	1	2	3	3	2	2	1	1	1	1	1	1	3	2	1	1
1005	2024-04-16	贵州	2	13	7	142	45	1	1	2	1	2	7	30	7	30	7	120	1	1	1	1	1	1	1	1	1	1	1	1	1	1	1	1	1	1	1	1	1	1	1
1006	2024-04-16	贵州	2	13	7	141	49	1	1	2	1	1	5	30	3	60	4	30	2	3	3	2	1	2	3	3	3	3	3	4	3	2	2	2	2	2	3	3	3	2	2
1007	2024-04-16	贵州	2	13	7	143	45	1	1	2	1	2			7	60			1	1	1	3	1	1	1	1	1	3	1	4	1	1	1	1	1	1	4	3	4	3	3
1008	2024-04-16	贵州	1	13	7	160	45	1	1	2	1	1			6	120	4	30	1	1	1	1	1	1	1	1	1	1	1	1	1	1	1	1	1	1	1	1	1	1	1
1009	2024-04-16	贵州	1	14	8	165	43	1	1	1	2	3	7	30	7	30	7	30	1	1	1	1	1	1	1	1	1	1	1	1	1	1	1	1	1	1	1	1	1	1	1
1010	2024-04-16	贵州	2	13	7	145	45	1	1	2	2	2	3	30	3	30	3	30	1	1	2	1	1	1	1	2	3	3	3	1	3	1	1	1	1	1	2	4	2	2	2
1011	2024-04-16	贵州	2	13	7	144	42	1	2	2	2	2	7	120	7	30	7	30	1	1	1	2	1	1	2	2	2	2	2	1	2	2	1	1	1	1	1	2	1	1	1
1012	2024-04-16	贵州	1	14	8	158	55	1	1	2	2	3			6	30			2	3	2	2	1	2	2	1	3	3	3	2	4	2	2	2	2	2	3	3	2	2	2
1013	2024-04-16	贵州	2	13	7	142	48	1	1	2	1	2	7	120	7	30	7	60	1	1	1	1	1	1	3	2	3	3	3	2	3	3	2	2	1	2	2	3	1	1	1
1014	2024-04-16	贵州	1	14	8	170	50	1	2	2	2	2					7	30	1	1	1	1	1	1	2	2	1	1	2	2	1	2	3	2	2	1	3	3	3	2	2
1015	2024-04-16	贵州	1	14	8	170	50	1	1	2	2	2	7	30	7	30	7	45	3	1	1	1	1	1	3	1	1	3	3	3	1	1	3	3	1	1	1	1	3	1	1
1016	2024-04-16	贵州	1	14	8	167	60	2	1	2	1	1	2	35	4	120	4	30	1	1	1	1	1	1	3	1	1	1	1	1	1	1	1	1	1	1	1	1	1	1	1
1017	2024-04-16	贵州	2	13	7	141	44	1	2	2	2	1	2	120	4	120	2	45	1	4	4	1	1	1	1	2	1	3	1	3	3	1	1	1	1	1	1	1	1	1	1
1018	2024-04-16	贵州	2	14	8	160	43	1	1	1	1	2	3	15	3	35			1	1	1	1	1	1	1	1	3	3	4	3	2	1	1	1	1	1	3	2	3	3	2
1019	2024-04-16	贵州	1	14	8	165	45	1	1	2	1	1	6	30	6	60	6	30	1	1	1	1	1	1	1	1	1	1	1	1	1	1	1	1	1	1	1	1	1	1	1
1020	2024-04-16	贵州	2	13	7	137	46	1	1	2	2	1			7	120	7	120	1	1	1	1	1	2	3	2	1	1	1	1	1	2	2	1	2	1	1	1	1	1	2
1021	2024-04-16	贵州	1	14	8	167	60	2	1	2	1	2			6	15	4	45	1	1	1	1	1	1	2	1	1	1	1	1	1	1	1	1	1	1	1	1	1	1	1
1022	2024-04-16	贵州	2	13	7	139	45	2	1	2	1	1			7	30			2	3	3	3	1	1	3	3	3	3	3	2	2	2	2	2	2	3	3	3	3	3	1
1023	2024-04-16	贵州	1	14	8	167	47	1	1	1	2	2	3	60	7	60	7	60	1	1	1	1	1	1	1	1	1	1	1	1	1	1	1	1	1	1	1	1	1	1	1
1024	2024-04-16	贵州	1	13	7	154	50	1	1	2	1	1	7	30	7	60	3	30	5	1	1	1	2	3	2	1	2	3	3	2	2	2	3	2	1	1	2	3	2	2	2
1025	2024-04-16	贵州	2	13	7	140	47	1	1	2	1	2							2	2	1	3	2	2	2	3	2	3	3	3	3	2	2	2	3	2	3	2	3	2	2
1026	2024-04-16	贵州	1	13	7	165	52	1	1	2	2	1	2	30	2	120	2	60	1	1	1	1	1	1	1	1	3	2	2	3	2	3	3	2	2	1	3	2	3	1	1
1027	2024-04-16	贵州	1	14	8	166	50	2	1	2	1	3	7	30			7	60	1	1	1	1	1	1	1	1	1	1	1	1	1	1	1	1	1	1	1	1	1	1	1
1028	2024-04-16	贵州	2	13	7	143	43	1	1	1	1	4			6	60	7	60	2	3	3	3	1	1	2	2	3	3	3	2	3	3	2	1	1	1	2	2	1	1	1
1029	2024-04-16	贵州	2	13	7	141	51	1	1	2	1	1	3	60			6	60	1	1	1	3	1	1	3	3	1	1	1	1	1	2	2	1	1	2	2	1	3	1	1
1030	2024-04-16	贵州	1	13	7	155	46	2	1	2	1	4	3	30	3	60	3	30	1	1	1	1	1	1	1	1	1	1	1	1	1	2	2	2	2	2	1	1	1	1	1
1031	2024-04-16	贵州	1	13	7	160	41	1	1	2	2	1	3	30	2	120	2	120	2	2	2	2	2	2	2	2	2	2	2	2	2	2	2	2	2	2	2	2	2	2	2
1032	2024-04-16	贵州	2	13	7	145	45	1	1	2	1	2	7	120	6	120	4	20	1	1	1	1	1	1	1	1	3	1	1	1	1	1	1	1	1	1	1	1	1	1	1
1033	2024-04-16	贵州	1	14	8	166	45	1	1	2	1	4	7	60	6	60	7		1	1	1	1	1	1	3	2	3	3	4	4	1	1	2	1	1	1	2	2	1	2	2
1034	2024-04-16	贵州	2	13	7	144	44	1	1	2	1	1	5	30	6	30	6	60	2	3	2	2	2	2	2	2	2	2	2	3	2	2	1	1	1	1	1	2	1	1	1
1035	2024-04-16	贵州	1	13	7	163	43	1	1	2	1	2	2	30	7	30	7	30	1	1	1	1	1	1	1	1	1	1	1	1	1	1	1	1	1	1	2	1	2	1	1
1036	2024-04-16	贵州	2	13	7	150	44	1	1	2	1	1	3	60	7	30	7	25	1	1	1	1	1	1	3	2	2	3	4	3	2	2	1	2	1	1	2	2	1	1	2
1037	2024-04-16	贵州	2	13	7	143	37	1	2	2	1	3	2	30			2	30	1	1	1	1	1	1	3	1	1	1	1	1	1	1	1	1	1	1	1	1	1	1	1
1038	2024-04-16	贵州	1	13	7	163	55	2	1	2	1	2	2	30			2	20	1	1	1	1	1	1	2	1	1	1	1	2	1	1	1	1	1	1	1	1	1	1	1
1039	2024-04-16	贵州	1	13	7	160	50	1	1	2	2	3	2	120	2	30	3	30	1	1	3	3	1	1	3	1	1	1	1	1	1	1	1	3	1	1	3	3	3	1	3
1040	2024-04-16	贵州	2	14	8	144	48	1	2	2	1	3	4	30	7	60	7	30	1	1	1	1	1	1	2	1	1	1	1	1	1	1	2	1	1	1	1	1	1	1	1
1041	2024-04-16	贵州	1	13	7	154	54	1	1	2	1	1	7	30			7	25	1	3	3	5	1	1	3	1	3	1	3	1	3	1	1	1	1	1	3	3	3	1	3
1042	2024-04-16	贵州	2	13	7	150	48	1	1	2	1	3			2	15			1	1	1	3	1	1	2	1	2	2	4	5	3	3	3	3	2	2	5	3	5	2	1
1043	2024-04-16	贵州	2	13	7	141	42	1	1	2	1	3					7	60	1	5	3	2	1	1	3	4	3	3	3	4	3	2	1	1	1	1	5	5	2	1	1
1044	2024-04-16	贵州	1	14	8	160	42	1	1	2	1	1	3	15	5	120	2	120	1	1	1	1	1	1	1	1	1	1	1	2	1	1	1	1	1	1	1	1	1	1	1
1045	2024-04-16	贵州	2	13	7	137	52	1	1	2	1	2			7	30	4	20	1	5	1	1	1	1	3	5	1	1	1	5	1	1	1	1	1	1	1	1	1	1	1
1046	2024-04-16	贵州	2	13	7	138	45	1	1	2	1	1	4	30	7	60	7	45	1	1	1	1	1	2	3	2	3	3	3	3	3	1	1	1	1	1	2	2	2	2	2
1047	2024-04-16	贵州	1	14	8	167	65	1	1	2	2	3	6	30	7	30	7	30	1	1	1	1	1	1	1	1	1	1	1	1	1	1	1	1	1	1	1	1	1	1	1
1048	2024-04-16	贵州	2	13	7	138	47	1	1	2	1	2	2	30	2	120	2	120	1	3	3	2	1	1	3	3	3	3	3	1	3	4	3	3	1	1	3	2	4	3	3
1049	2024-04-16	贵州	1	14	8	147	40	2	1	2	2	3					4	30	2	2	2	3	1	1	3	3	1	3	3	2	4	2	1	3	1	1	2	5	1	1	3
1050	2024-04-16	贵州	2	13	7	144	45	1	1	2	1	1	7	15	2	60	6	45	1	1	1	3	1	1	3	1	3	3	3	3	4	2	2	1	1	1	3	2	3	2	1
1051	2024-04-16	贵州	1	13	7	150	40	1	2	2	2	2	3	120	4	60	3	30	1	1	1	1	1	1	2	3	1	1	3	1	1	4	1	1	1	1	2	3	1	2	2
1052	2024-04-16	贵州	2	14	8	147	34	1	1	2	1	1			3	60	6	45	1	1	1	2	1	1	2	1	2	2	1	1	2	1	1	1	1	1	2	1	1	2	1
1053	2024-04-16	贵州	1	13	7	160	54	2	1	2	1	2	2	120					1	1	1	2	1	1	3	2	1	1	1	1	1	1	1	1	1	1	2	1	2	1	1
1054	2024-04-16	贵州	1	13	7	165	46	1	2	1	2	3	3	120			3	30	1	2	2	2	1	1	3	3	3	4	2	3	3	2	3	3	3	3	4	3	4	2	2
1055	2024-04-16	贵州	1	13	7	159	37	1	1	2	2	1			5	15			2	2	2	2	3	3	2	3	3	2	3	2	2	2	3	2	1	1	3	3	3	1	1
1056	2024-04-16	贵州	2	13	7	144	50	1	2	2	1	2	2	60	2	60	2	60	1	1	1	1	1	1	1	1	1	1	1	1	1	1	1	1	1	1	1	1	1	1	1
1057	2024-04-16	贵州	1	14	8	166	63	1	2	2	1	2					4	120	1	1	1	1	1	1	2	1	1	2	3	1	1	2	2	1	1	2	4	3	4	2	1
1058	2024-04-16	贵州	2	13	7	142	42	2	1	2	1	1	3	60	7	120	7	50	1	1	1	1	1	1	1	1	2	3	2	1	1	3	3	2	1	1	3	2	3	2	1
1059	2024-04-16	贵州	1	13	7	162	45	2	1	1	1	1	3	30	2	15	4	30	1	1	1	1	1	1	3	1	1	1	1	1	1	1	1	1	1	1	1	1	1	1	1
1060	2024-04-16	贵州	2	14	8	163	50	1	1	2	1	4	5	120	4	30	5	20	1	1	1	1	1	1	1	1	1	1	1	1	1	1	1	1	1	1	1	1	1	1	1
1061	2024-04-16	贵州	1	13	7	157	47	1	1	2	1	1	7	120	5	60	7	30	1	1	2	1	3	2	3	1	2	2	2	2	2	1	1	2	1	1	1	3	1	1	2
1062	2024-04-16	贵州	1	14	8	160	36	1	1	2	1	1			2	60	3	30	1	1	1	1	1	1	1	1	3	2	1	2	3	1	1	1	1	1	1	1	1	1	1
1063	2024-04-16	贵州	1	14	8	155	50	1	1	2	1	1	3	30	2	60	4	20	1	2	2	2	1	1	1	1	1	1	1	1	1	1	1	1	1	1	1	1	1	1	1
1064	2024-04-16	贵州	2	13	7	145	45	1	2	2	1	3	3	15	7	60	7	60	1	1	1	1	1	1	1	1	1	2	2	2	1	1	1	1	1	1	2	1	1	1	1
1065	2024-04-16	贵州	1	13	7	152	55	1	1	2	1	1	7	60	7	60	7	60	1	1	1	1	1	1	1	1	1	1	1	1	1	1	1	1	1	1	2	1	3	1	2
1066	2024-04-16	贵州	2	13	7	142	45	1	1	2	2	3	2	120	2	15	2	20	1	1	1	2	1	1	1	2	1	1	1	1	1	1	1	1	1	5	1	1	1	1	1
1067	2024-04-16	贵州	2	14	8	163	54	2	1	2	1	2	3	35	3	60	4	60	1	2	1	3	1	1	1	3	4	4	3	3	4	2	2	3	1	2	2	3	2	1	2
1068	2024-04-16	贵州	2	14	8	155	51	1	1	2	1	1					3	30	1	1	1	1	1	1	1	1	3	3	3	2	2	1	1	1	1	1	2	3	2	2	2
1069	2024-04-16	贵州	2	14	8	160	46	1	1	2	2	1	2	30	6	25			1	2	2	2	2	2	3	2	4	4	4	2	3	3	2	3	3	2	3	2	3	2	2
1070	2024-04-16	贵州	1	13	7	165	52	2	1	2	1	2					4	60	1	1	1	1	1	1	1	1	1	1	1	1	1	1	1	1	1	1	1	1	1	1	1
1071	2024-04-16	贵州	2	13	7	143	49	1	1	2	2	1			2	60			1	1	1	1	1	1	1	1	1	1	1	3	1	1	1	1	1	1	2	3	1	3	1
1072	2024-04-16	贵州	2	14	8	144	50	2	1	2	1	2	5	60	2	60	4	120	1	1	1	2	1	1	1	1	1	1	1	1	1	1	1	1	1	1	1	1	1	1	1
1073	2024-04-16	贵州	1	13	7	147	37	1	1	2	2	1	3	120			3	45	1	1	1	1	1	2	2	2	2	2	2	1	1	2	2	2	2	2	2	3	3	3	2
1074	2024-04-16	贵州	1	14	8	165	56	1	1	2	1	4	7	120	7	15	7	60	1	1	1	1	1	1	1	1	1	1	1	1	1	1	1	1	1	1	1	1	1	1	1
1075	2024-04-16	贵州	2	13	7	142	46	1	1	2	2	1	3	30					1	1	1	1	1	1	1	1	1	2	2	2	1	1	1	1	1	1	1	2	1	2	2
1076	2024-04-16	贵州	2	13	7	144	47	1	1	2	1	2	2	30	6	60	6	30	1	1	1	1	1	1	1	1	1	1	2	2	1	1	2	1	1	1	2	1	2	1	1
1077	2024-04-16	贵州	1	13	7	154	44	1	1	2	1	1	3	30	7	120	5	45	1	2	2	2	1	1	2	2	2	2	2	3	1	1	1	2	2	2	3	2	2	2	2
1078	2024-04-16	贵州	1	14	8	164	50	1	1	2	2	2	2	30	7	30	7	30	1	1	1	1	1	1	1	1	1	2	1	1	1	1	1	1	1	1	1	1	1	1	1
1079	2024-04-16	贵州	2	14	8	147	50	1	1	2	1	1					3	30	1	5	5	2	1	1	1	5	2	3	2	1	1	1	1	1	1	1	3	2	1	2	3
1080	2024-04-16	贵州	2	14	8	155	43	1	1	2	1	1					2	60	1	1	1	1	1	1	1	1	3	3	3	3	2	1	2	1	1	1	1	1	1	1	1
1081	2024-04-16	贵州	1	13	7	144	51	1	1	2	2	1	3	60			3	60	1	3	3	4	1	3	1	5	3	3	5	3	3	2	2	2	3	2	3	3	3	3	3
1082	2024-04-16	贵州	2	13	7	146	43	1	1	2	1	2	5	60	6	60	6	60	1	1	1	1	1	1	1	1	1	1	1	1	1	1	1	1	1	1	1	1	1	1	1
1083	2024-04-16	贵州	1	13	7	155	46	1	1	2	2	1	4	120	5	60	4	25	1	1	1	1	1	1	2	3	1	1	1	2	1	3	2	3	2	3	2	4	2	1	1
1084	2024-04-16	贵州	1	13	7	157	45	1	1	2	1	2	2	60	2	60	2	60	1	1	1	2	1	2	1	1	1	1	1	1	2	1	1	1	1	1	2	2	2	1	1
1085	2024-04-16	贵州	2	13	7	144	46	1	1	1	1	1	3	60			3	50	1	1	1	1	1	3	3	1	3	3	3	1	2	3	3	2	1	1	2	2	1	1	1
1086	2024-04-16	贵州	1	14	8	158	52	1	1	2	2	3	3	30	6	30	6	30	5	1	1	1	1	1	1	1	1	1	1	1	1	1	1	1	1	1	1	1	1	1	1
1087	2024-04-16	贵州	1	13	7	154	50	1	1	2	1	1			7	35			1	1	1	1	1	1	2	1	2	2	2	1	2	2	1	1	1	1	2	3	2	1	2
1088	2024-04-16	贵州	1	14	8	167	60	1	1	2	1	2	4	15	7	30	7	30	2	1	2	2	2	1	2	2	2	1	1	1	1	2	1	2	1	1	2	2	1	2	2
1089	2024-04-16	贵州	2	13	7	143	48	1	2	2	1	1	2	15	3	60	5	45	1	1	1	1	1	1	2	2	3	3	3	3	3	1	1	1	1	1	2	1	3	2	2
1090	2024-04-16	贵州	2	13	7	144	52	1	2	1	1	1	3	120	7	15	2	45	1	1	1	1	1	1	1	1	1	1	1	3	1	1	1	1	1	1	1	1	1	1	1
1091	2024-04-16	贵州	1	13	7	155	45	1	1	1	2	1			3	15			1	1	1	1	1	1	1	1	1	1	1	1	1	1	1	1	1	1	1	1	1	1	1
1092	2024-04-16	贵州	2	14	8	163	45	1	1	2	1	1			7	60	2	45	1	1	1	1	1	1	3	1	3	3	3	1	3	1	1	1	1	1	1	1	3	2	2
1093	2024-04-16	贵州	1	13	7	155	40	1	1	2	1	1	6	30	3	120	3	120	1	1	1	1	1	1	1	1	1	1	1	1	1	1	1	1	1	1	1	3	1	1	1
1094	2024-04-16	贵州	1	14	8	170	60	1	2	2	1	1	7	60	7	60	7	60	1	1	1	1	1	1	1	1	1	1	3	1	1	1	1	1	1	1	1	1	1	1	1
1095	2024-04-16	贵州	1	13	7	154	46	1	1	2	1	1	4	120	4	120	4	20	3	3	3	3	1	1	2	3	2	3	3	3	3	3	3	3	3	2	3	3	3	1	1
1096	2024-04-16	贵州	2	13	7	142	43	2	2	2	1	3	7	50	7	60	4	60	1	1	1	1	1	1	1	1	1	1	1	1	1	1	1	1	1	1	1	1	1	1	1
1097	2024-04-16	贵州	1	13	7	157	35	1	2	2	2	2	2	15	3	15	6	20	2	2	2	3	2	2	2	2	2	3	2	2	2	2	1	1	2	2	2	2	1	3	2
1098	2024-04-16	贵州	1	14	8	162	52	2	1	2	1	2					4	120	1	1	1	1	1	1	1	2	3	2	3	1	1	3	3	3	1	1	2	2	2	1	1
1099	2024-04-16	贵州	2	14	8	161	45	2	2	2	1	1	2	60	2	60	2	60	3	3	3	3	3	3	3	3	1	1	2	3	3	2	2	3	2	1	3	3	2	2	1
1100	2024-04-16	贵州	2	13	7	142	45	1	1	2	1	1			7	25	6	30	1	1	2	2	1	1	2	2	1	2	1	2	2	1	2	1	1	2	2	2	2	1	2
1101	2024-04-16	贵州	1	13	7	156	53	1	2	2	2	2	7	60	7	30	7	60	1	1	1	1	1	1	1	1	1	1	1	1	1	1	1	1	1	1	1	1	1	1	1
1102	2024-04-16	贵州	2	13	7	144	44	2	1	2	2	1	6	15	5	25	6	25	1	1	1	1	1	1	3	3	3	3	3	3	2	1	1	1	1	1	2	2	1	2	1
1103	2024-04-16	贵州	2	13	7	146	46	1	2	2	1	4	2	30					1	1	1	1	1	1	1	1	1	1	1	2	1	1	1	1	1	1	1	1	1	1	1
1104	2024-04-16	贵州	2	14	8	150	35	1	1	2	1	2	2	120			7	45	1	3	3	3	1	2	3	3	3	3	3	4	2	2	1	1	2	1	2	2	2	3	3
1105	2024-04-16	贵州	2	13	7	142	50	1	2	2	1	1	2	60					1	1	1	3	1	1	3	3	2	2	3	2	2	1	2	2	1	1	3	3	3	1	1
1106	2024-04-16	贵州	2	13	7	150	44	1	1	1	1	1	2	120					1	1	1	1	1	1	1	1	1	1	1	1	1	1	1	1	1	1	1	1	1	1	1
1107	2024-04-16	贵州	1	14	8	166	47	1	1	2	2	2	3	30			3	60	1	1	1	1	1	1	1	1	1	1	1	1	1	1	1	1	1	1	1	1	1	1	1
1108	2024-04-16	贵州	1	13	7	160	47	2	1	2	1	4	3	120	3	35	3	45	1	1	1	1	1	1	1	3	1	1	1	1	1	1	1	1	1	1	3	3	3	3	3
1109	2024-04-16	贵州	1	14	8	156	54	1	1	2	2	2			2	15	2	60	1	1	1	1	1	1	1	1	3	3	4	5	1	1	1	5	1	1	4	1	1	1	1
1110	2024-04-16	贵州	1	13	7	154	43	1	1	1	2	1	2	15	2	15	7		1	1	1	2	1	2	3	2	2	2	1	1	1	1	1	1	1	1	1	2	1	1	2
1111	2024-04-16	贵州	1	15	8	167	55	1	2	2	2	1	3	30	3	60	3	60	1	1	1	1	1	1	1	1	1	1	1	1	1	1	1	1	1	1	1	1	1	1	2
1112	2024-04-16	贵州	1	14	8	165	41	1	2	2	2	1			3	30	5	25	1	1	1	1	1	1	1	1	1	1	1	1	1	1	1	1	1	1	1	1	1	1	1
1113	2024-04-16	贵州	1	13	7	143	47	1	1	2	2	1			4	30	4	60	1	3	3	3	1	1	2	2	2	3	3	1	2	1	1	1	1	1	1	1	1	1	1
1114	2024-04-16	贵州	1	13	7	159	46	1	2	2	1	1	2	60			7	30	1	1	1	1	1	1	1	1	1	1	1	1	1	1	1	1	1	1	1	1	1	1	1
1115	2024-04-16	贵州	1	13	7	160	45	1	1	2	1	4	2	30	3	60	2	30	1	3	2	3	2	2	3	3	3	3	2	4	3	3	3	4	2	3	3	4	4	3	2
1116	2024-04-16	贵州	1	13	7	154	54	1	2	2	2	2	2	30	2	60	2	60	1	1	1	1	1	1	1	1	1	1	1	1	1	1	1	1	1	1	2	3	3	1	1
1117	2024-04-16	贵州	2	13	7	142	44	1	1	2	1	2	5	120	6	30	6	20	1	1	1	1	1	1	3	3	1	3	3	2	1	1	1	3	2	1	2	3	3	1	1
1118	2024-04-16	贵州	2	14	8	157	40	2	1	2	1	1	3	60	2	60			2	1	1	2	1	2	2	1	2	2	2	2	2	2	2	2	2	2	2	2	2	2	2
1119	2024-04-16	贵州	2	13	7	134	50	1	2	2	1	1			3	30			1	1	1	1	1	1	1	1	1	1	1	1	1	1	1	1	1	1	1	1	1	1	1
1120	2024-04-16	贵州	2	15	8	155	45	1	2	2	1	4	7	120	7	15	5	60	1	1	1	1	1	1	1	1	1	1	1	1	1	1	1	1	1	1	3	2	3	2	1
1121	2024-04-16	贵州	2	13	7	144	46	2	1	2	1	1	6	30	3	60	4	20	2	5	5	3	2	2	4	4	3	3	3	4	2	2	2	2	2	3	2	2	2	2	2
1122	2024-04-16	贵州	1	15	8	167	54	1	2	2	1	3	3	15	2	30	3	30	3	3	3	4	4	4	3	3	4	3	3	3	3	3	3	3	3	3	3	3	3	3	3
1123	2024-04-16	贵州	1	13	7	155	45	1	2	2	2	1	4	60	3	60	4	60	1	1	1	1	1	2	1	1	1	1	1	1	1	1	1	1	1	1	1	1	1	1	1
1124	2024-04-16	贵州	1	13	7	160	50	1	2	2	1	2			7	30	6	30	1	2	3	5	4	5	3	3	2	3	3	2	2	2	1	1	3	2	3	4	3	3	3
1125	2024-04-16	贵州	2	15	8	153	55	2	1	2	1	1	3	60			3	120	1	2	2	2	2	2	2	3	3	3	2	2	2	2	2	2	2	2	2	2	2	2	2
1126	2024-04-16	贵州	1	13	7	154	50	1	1	2	2	4	2	35	3	30	3	45	1	1	1	1	1	1	1	1	1	1	1	1	1	1	3	3	1	1	1	1	1	1	1
1127	2024-04-16	贵州	2	13	7	143	50	1	1	2	1	2	2	60	2	60	2	60	1	2	3	3	1	2	1	1	2	2	1	2	1	2	1	2	1	2	2	1	2	1	1
1128	2024-04-16	贵州	2	13	7	141	46	1	2	2	2	2	7	120			7	120	2	2	2	2	2	2	2	2	1	1	1	1	1	1	1	1	1	1	1	4	1	1	1
1129	2024-04-16	贵州	2	15	8	156	53	2	1	2	1	1	2	30	6	120	4	20	2	3	2	2	2	2	3	3	3	3	3	2	3	2	2	2	2	2	3	3	3	2	2
1130	2024-04-16	贵州	2	13	7	150	40	2	2	2	1	2			4	25			1	1	1	1	1	2	1	1	3	3	3	1	3	3	3	3	1	1	3	3	3	1	1
1131	2024-04-16	贵州	2	14	8	145	48	1	1	2	2	4	2	30					1	4	5	5	1	2	1	3	3	1	2	1	1	1	3	1	1	1	3	4	3	4	4
1132	2024-04-16	贵州	1	15	8	167	50	1	2	2	2	2	7	30			4	120	1	4	3	4	2	2	2	3	2	2	2	2	2	3	3	2	3	5	2	4	3	2	3
1133	2024-04-16	贵州	1	13	7	164	41	1	1	2	2	2	3	120	7	60	4	30	1	1	1	1	1	1	1	1	2	2	2	3	2	1	1	1	1	1	3	4	2	3	2
1134	2024-04-16	贵州	2	13	7	145	51	1	2	2	1	3			7	60	2	45	1	1	1	1	1	1	3	2	1	2	3	1	1	1	1	1	1	1	1	2	1	1	1
1135	2024-04-16	贵州	1	13	7	155	47	1	2	2	1	1	3	120	3	30	3	20	1	2	2	2	1	1	3	2	2	2	2	4	3	2	1	1	2	2	3	2	2	3	2
1136	2024-04-16	贵州	1	13	7	154	48	1	1	2	1	2			2	60	2	60	1	1	1	1	1	2	1	1	1	1	1	1	1	1	1	1	1	1	1	1	2	2	1
1137	2024-04-16	贵州	1	13	7	158	45	2	1	2	1	1	3	35	4	30	4	60	2	2	2	2	2	2	2	2	3	3	3	3	3	2	2	2	2	2	3	3	3	3	2
1138	2024-04-16	贵州	1	13	7	165	54	1	2	2	2	1	7	30	6	30	6	120	1	1	1	1	1	1	1	1	1	1	1	1	1	1	1	1	1	1	1	1	1	1	1
1139	2024-04-16	贵州	2	13	7	144	42	1	2	2	2	3			7	25	7	25	1	2	1	1	1	1	1	2	1	3	3	3	2	3	4	3	2	2	3	3	2	1	1
1140	2024-04-16	贵州	1	13	7	155	45	1	1	2	1	2	3	120	4	60	3	30	1	2	2	2	1	2	3	3	2	3	3	2	2	1	2	2	2	3	2	3	2	2	2
1141	2024-04-16	贵州	2	13	7	142	44	1	1	2	2	2					3	60	2	2	2	3	1	2	2	3	3	2	3	1	3	2	1	3	1	3	2	3	2	2	1
1142	2024-04-16	贵州	1	15	8	167	60	2	2	2	1	2	2	30			2	20	1	1	1	2	1	1	1	1	1	1	1	3	1	1	1	1	1	1	1	1	3	1	3
1143	2024-04-16	贵州	2	14	8	156	45	1	1	2	1	1			7	30	3	20	1	1	1	1	1	1	1	1	1	1	1	1	1	1	1	1	1	1	1	1	1	1	1
1144	2024-04-16	贵州	1	14	8	167	53	2	1	2	1	4	3	30	4	30	3	20	1	2	1	2	2	2	2	2	2	2	2	2	3	2	2	2	2	2	2	2	2	2	2
1145	2024-04-16	贵州	1	14	8	165	61	1	1	1	2	1	7	50	7	60	7	60	1	1	1	1	1	1	1	1	1	1	1	2	1	1	1	1	1	1	1	1	1	1	1
1146	2024-04-16	贵州	2	13	7	145	50	1	1	2	1	2	7	30			5	30	1	3	2	2	1	1	3	2	3	4	3	5	5	3	2	2	2	1	2	3	2	2	2
1147	2024-04-16	贵州	1	14	8	155	50	2	1	2	1	1	2	120	2	120	2	120	1	1	1	1	1	1	1	1	1	1	1	1	1	1	1	1	1	1	1	1	1	1	1
1148	2024-04-16	贵州	2	13	7	146	45	1	1	2	1	1	7	60	7	60	7	60	1	1	1	1	1	1	1	1	1	1	1	1	1	1	1	1	1	1	1	1	1	1	1
1149	2024-04-16	贵州	1	13	7	154	45	1	2	2	1	1	2	30	6	30	5	30	1	3	3	2	1	2	3	2	2	3	3	4	2	4	4	5	2	1	2	2	1	2	3
1150	2024-04-16	贵州	1	13	7	153	46	1	1	2	2	2	3	60			6	60	1	2	2	2	1	1	3	2	3	3	3	3	1	1	2	2	1	1	3	3	2	3	2
1151	2024-04-16	贵州	2	13	7	155	45	1	1	2	2	2	6	30	5	30			1	2	2	3	1	2	2	3	2	4	3	1	2	1	1	1	1	1	1	3	1	1	1
1152	2024-04-16	贵州	2	13	7	134	43	1	1	2	1	2					6	60	2	2	2	2	2	2	2	2	2	2	2	2	2	2	2	2	2	2	2	2	2	2	2
1153	2024-04-16	贵州	2	14	8	146	46	1	1	2	1	2	7	60	7	60			1	1	1	2	1	1	3	1	1	2	3	1	2	1	1	1	1	1	1	1	1	1	1
1154	2024-04-16	贵州	1	14	8	165	60	1	1	2	2	2	3	120	2	30	3	60	1	1	1	1	1	1	1	1	2	1	3	3	1	1	1	1	1	1	1	3	2	1	3
1155	2024-04-16	贵州	1	14	8	167	57	1	1	2	2	3	2	35	2	30			1	1	1	1	1	1	1	1	1	1	1	3	1	1	1	1	1	1	3	3	3	1	1
1156	2024-04-16	贵州	2	13	7	138	37	1	1	2	1	2	7	60	5	35	3	45	1	1	1	1	1	1	1	1	1	1	1	1	1	1	1	1	1	1	1	1	1	1	1
1157	2024-04-16	贵州	1	13	7	158	54	1	1	2	1	4	2	35	6	45	6	60	2	2	2	2	2	2	2	2	2	2	3	1	2	2	2	2	1	1	3	3	4	2	2
1158	2024-04-16	贵州	2	13	7	135	43	1	1	2	1	1	3	30	3	60	3	120	1	1	1	1	1	1	1	1	3	3	3	3	3	2	1	1	1	2	1	3	4	1	1
1159	2024-04-16	贵州	2	13	7	138	44	1	1	2	1	3	7	30	7	30	6	30	1	2	2	1	1	1	1	1	2	2	2	3	2	1	1	1	1	1	2	1	1	1	1
1160	2024-04-16	贵州	1	14	8	155	54	1	1	2	1	1	3	120	2	35	4	60	2	2	2	1	1	1	2	2	2	2	2	2	2	1	1	1	1	1	1	1	1	2	2
1161	2024-04-16	贵州	1	13	7	164	47	1	2	2	1	3	2	30	2	35	2	60	1	1	1	1	1	1	1	1	1	3	2	1	1	1	1	1	1	1	1	1	1	1	1
1162	2024-04-16	贵州	2	14	8	156	55	1	2	2	2	2	3	30			6	120	1	1	1	1	1	1	1	1	1	1	1	1	1	1	1	1	1	1	1	5	1	1	1
1163	2024-04-16	贵州	2	13	7	143	45	1	1	2	2	3					2	30	1	1	1	1	1	1	3	2	2	1	3	3	3	2	2	2	3	4	2	2	1	1	1
1164	2024-04-16	贵州	2	14	8	161	42	1	1	2	1	4	2	25	2	30	3	20	1	1	1	1	1	1	3	1	1	1	2	1	1	1	1	1	1	1	1	2	2	1	1
1165	2024-04-16	贵州	1	13	7	160	55	1	2	2	1	3					2	45	1	1	1	1	1	1	1	1	1	1	1	1	1	1	1	1	1	1	1	2	3	1	1
1166	2024-04-16	贵州	1	13	7	155	45	1	1	2	1	1	6	120	6	60	6	60	2	3	2	2	1	1	2	2	2	1	3	2	2	1	1	1	2	1	2	3	2	1	1
1167	2024-04-16	贵州	1	13	7	154	54	1	1	2	1	1	7	60	6	60	7	60	1	1	1	1	1	1	3	1	1	1	3	1	1	1	1	1	1	1	1	1	1	1	1
1168	2024-04-16	贵州	1	13	7	155	45	1	1	2	1	4	2	60					1	1	1	2	1	1	3	1	1	1	3	1	2	1	2	2	1	1	1	2	2	2	1
1169	2024-04-16	贵州	2	14	8	154	37	1	1	2	1	4	4	30	4	120	4	30	1	1	1	1	1	1	1	1	1	1	1	1	1	1	1	1	1	1	1	1	1	1	1
1170	2024-04-16	贵州	1	13	7	160	55	2	1	2	1	4	3	120	2	60			1	1	1	1	1	1	3	2	1	1	1	1	1	2	1	1	1	1	1	1	3	1	1
1171	2024-04-16	贵州	1	13	7	160	40	1	2	2	1	2	2	60			3	120	1	1	1	1	1	1	1	1	1	1	1	1	1	1	1	1	1	1	3	3	3	2	1
1172	2024-04-16	贵州	1	14	8	162	55	1	1	2	1	2	2	120	2	120	2	60	1	1	1	2	2	3	4	1	1	1	1	1	2	1	2	2	2	2	2	2	2	2	1
1173	2024-04-16	贵州	2	13	7	135	50	1	1	2	1	2			3	40			1	1	1	2	1	1	1	1	1	1	1	1	1	1	1	1	1	1	1	1	1	1	1
1174	2024-04-16	贵州	1	15	8	165	45	1	1	2	2	2	2	120			3	120	3	3	3	3	3	3	3	3	1	1	1	1	1	1	1	1	1	1	1	1	1	1	1
1175	2024-04-16	贵州	1	14	8	165	56	1	1	2	1	2	3	30	7	60	7	60	1	1	1	1	1	1	1	1	1	1	1	1	1	1	1	1	1	1	1	1	1	1	1
1176	2024-04-16	贵州	2	13	7	138	45	1	2	2	1	1	2	120			3	30	1	1	1	1	1	1	1	1	1	1	1	1	3	1	1	1	1	2	1	1	3	1	1
1177	2024-04-16	贵州	2	14	8	155	47	1	1	2	1	1	7	120	7	35	2	30	1	1	1	2	1	1	2	1	2	1	2	1	1	1	1	1	1	1	1	2	1	1	1
1178	2024-04-16	贵州	2	13	7	135	39	1	1	1	2	3			7	60	2	45	1	2	2	3	1	1	3	2	3	3	2	2	3	3	2	2	2	1	2	3	2	1	3
1179	2024-04-16	贵州	2	13	7	143	45	1	1	2	2	3	4	120					3	3	3	3	3	3	3	3	3	3	3	3	3	3	3	3	3	3	3	2	1	1	1
1180	2024-04-16	贵州	2	14	8	160	40	1	1	2	2	4			7	60			1	1	1	1	1	1	1	1	1	2	1	2	1	1	1	2	3	2	2	1	1	1	1
1181	2024-04-16	贵州	2	13	7	141	52	1	1	2	1	1	7	120	5	120	5	20	1	1	1	2	1	3	3	2	2	4	5	3	2	3	1	1	1	1	4	2	4	2	2
					Coding of variables
					Age		12~15 years old
					Gender		boy=1，girl=2
					Grade		7th Grade=1，8th Grade=2，9th Grade=3
					Ethica		Han=1，Non-Han=2
					Siblings		Yes=1, No=2
					Father’s education		primary school or below=1, Junior high school or above=2
					IPAQ-SF		Walking=light activity ，MVP=moderate intensity activity ，VPA= Vigorous intensity activity
					PedsQL 4.0		Physical functioning(8)、Emotional functiong（5）、Social functiong（5）School functiong（5）Never a problem=0, Almost never a problem=1, Sometimes a problem=2, Often a problem=3, Almost always a problem=4
					parental companionship		Parents=1，Father=2，Mother=3，Other=4
